# Supplementary material for: Methyl (2Z)-2-{(2Z)-3-[(cyclo­pentyl­idene)amino]-4-oxo-2-phenyl­imino-1,3-thia­zol­idin-5-yl­idene}acetate
Source: Acta Crystallogr Sect E Struct Rep Online. 2014 Feb 26;70(Pt 3):o366–7. doi: 10.1107/S1600536814004048 (PMC3998438; doi:10.1107/S1600536814004048)
Supplement: Supplementary file 1 [file e-70-0o366-sup1.cif]

##############################################################################
#                                                                            #
# This CIF contains the data in a paper accepted for publication in          #
# Acta Crystallographica Section E. It conforms to the requirements of       #
# Notes for Authors for Acta Crystallographica Section E, and has been       #
# peer reviewed under the auspices of the IUCr Commission on Journals.       #
#                                                                            #
# Full details of the Crystallographic Information File format               #
# are given in the paper "The Crystallographic Information File (CIF):       #
# a New Standard Archive File for Crystallography" by S. R. Hall, F. H.      #
# Allen and I. D. Brown [Acta Cryst. (1991), A47, 655-685].                  #
#                                                                            #
# The current version of the core CIF dictionary is obtainable from          #
# ftp://ftp.iucr.org/pub/cif_core.dic.                                       #
#                                                                            #
# Software is freely available for graphical display of the structure(s)     #
# in this CIF. For information consult the CIF software page                 #
# http://www.iucr.org/resources/cif/software.                                #
#                                                                            #
# This file may be used for bona fide research purposes within the           #
# scientific community so long as proper attribution is given to the journal # 
# article from which it was obtained.                                        #
#                                                                            #
##############################################################################
data_global
_audit_creation_method     'PLATON <TABLE ACC> option'
_journal_date_recd_electronic     2014-02-19
_journal_date_accepted     2014-02-20
_journal_name_full     'Acta Crystallographica, Section E'
_journal_year     2014
_journal_volume     70
_journal_issue      3
_journal_page_first     o366
_journal_page_last     o367
_journal_paper_category     QO
_journal_paper_doi     10.1107/S1600536814004048
_journal_coeditor_code     GK2605
_publ_contact_author_name
;
Mustafa R. Albayati
;
_publ_contact_author_address
;
Kirkuk University,
College of Science,
Department of Chemistry,
Kirkuk,
Iraq
;
_publ_contact_author_email     'shaabankamel@yahoo.com'
_publ_contact_author_fax     ?
_publ_contact_author_phone     ?
_publ_section_title
;\
Methyl (2<i>Z</i>)-2-{(2<i>Z</i>)-3-[(cyclopentylidene)amino]-4-oxo-\
2-phenylimino-1,3-thiazolidin-5-ylidene}acetate
;
loop_
    _publ_author_name
    _publ_author_address
    'Joel T. Mague'
;
Department of Chemistry,
Tulane University,
New Orleans,
LA 70118,
USA
;
    'Akkurt, Mehmet'
;
Department of Physics,
Faculty of Sciences,
Erciyes University,
38039 Kayseri,
Turkey
;
    'Mohamed, Shaaban K.'
;
Chemistry and Environmental Division,
Manchester Metropolitan University,
Manchester M1 5GD,
England
Chemistry Department,
Faculty of Science,
Minia University,
61519 El-Minia,
Egypt
;
    'Alaa A. Hassan'
;
Chemistry Department,
Faculty of Science,
Minia University,
61519 El-Minia,
Egypt
;
    'Mustafa R. Albayati'
;
Kirkuk University,
College of Science,
Department of Chemistry,
Kirkuk,
Iraq
;
data_I
_database_code_depnum_ccdc_archive 'CCDC 988094'
_chemical_name_systematic
;\
Methyl (2<i>Z</i>)-2-{(2<i>Z</i>)-3-[(cyclopentylidene)amino]-4-oxo-\
2-phenylimino-1,3-thiazolidin-5-ylidene}acetate
;
_chemical_name_common     ?
_chemical_formula_moiety     'C17 H17 N3 O3 S'
_chemical_formula_sum     'C17 H17 N3 O3 S'
_chemical_formula_structural     ?
_chemical_formula_iupac     'C17 H17 N3 O3 S'
_chemical_formula_weight     343.41
_chemical_melting_point     ?
_symmetry_cell_setting     monoclinic
_symmetry_space_group_name_H-M     'P 21/c'
_symmetry_space_group_name_Hall     '-P 2ybc'
loop_
    _symmetry_equiv_pos_site_id
    _symmetry_equiv_pos_as_xyz
    1 x,y,z
    2 -x,1/2+y,1/2-z
    3 -x,-y,-z
    4 x,1/2-y,1/2+z
_cell_length_a     9.9684(2)
_cell_length_b     9.9657(2)
_cell_length_c     16.9818(3)
_cell_angle_alpha     90
_cell_angle_beta     105.9290(6)
_cell_angle_gamma     90
_cell_volume     1622.23(5)
_cell_formula_units_Z     4
_cell_measurement_reflns_used     9943
_cell_measurement_theta_min     4.4367
_cell_measurement_theta_max     68.2673
_cell_measurement_temperature     100(2)
_exptl_crystal_description     block
_exptl_crystal_colour     yellow
_exptl_crystal_size_max     0.17
_exptl_crystal_size_mid     0.16
_exptl_crystal_size_min     0.09
_exptl_crystal_size_rad     ?
_exptl_crystal_density_diffrn     1.406
_exptl_crystal_density_meas     ?
_exptl_crystal_density_method     'Not Measured'
_exptl_crystal_F_000     720
_exptl_absorpt_coefficient_mu     1.958
_exptl_absorpt_correction_type     multi-scan
_exptl_absorpt_process_details     '(<i>SADABS</i>; Bruker, 2013)'
_exptl_absorpt_correction_T_min     0.76
_exptl_absorpt_correction_T_max     0.84
_exptl_special_details
;
;
_diffrn_ambient_temperature     100(2)
_diffrn_radiation_type     CuK\a
_diffrn_radiation_wavelength     1.54178
_diffrn_radiation_monochromator     mirror
_diffrn_measurement_device_type     'Bruker D8 VENTURE PHOTON 100 CMOS'
_diffrn_measurement_method     '\w scans'
_diffrn_detector_area_resol_mean     10.4167
_diffrn_reflns_number     17510
_diffrn_reflns_av_R_equivalents     0.0232
_diffrn_reflns_av_sigmaI/netI     0.0166
_diffrn_reflns_theta_min     4.61
_diffrn_reflns_theta_max     68.24
_diffrn_reflns_theta_full     68.00
_diffrn_measured_fraction_theta_max     0.997
_diffrn_measured_fraction_theta_full     0.997
_diffrn_reflns_limit_h_min     -12
_diffrn_reflns_limit_h_max     12
_diffrn_reflns_limit_k_min     -11
_diffrn_reflns_limit_k_max     12
_diffrn_reflns_limit_l_min     -20
_diffrn_reflns_limit_l_max     20
_diffrn_reflns_reduction_process
;
;
_refine_special_details
;
Refinement on <i>F</i>^2^ for ALL reflections except those flagged by the user
for potential systematic errors. Weighted <i>R</i>-factors <i>wR</i> and all
goodnesses of fit <i>S</i> are based on <i>F</i>^2^, conventional
<i>R</i>-factors <i>R</i> are based on <i>F</i>, with <i>F</i> set to zero for
negative <i>F</i>^2^. The observed criterion of <i>F</i>^2^ > \s(<i>F</i>^2^)
is used only for calculating -<i>R</i>-factor-obs <i>etc</i>. and is not
relevant to the choice of reflections for refinement. <i>R</i>-factors based
on <i>F</i>^2^ are statistically about twice as large as those based on
<i>F</i>, and <i>R</i>-factors based on ALL data will be even larger.
;
_reflns_number_total     2951
_reflns_number_gt     2769
_reflns_threshold_expression     I>2\s(I)
_refine_ls_structure_factor_coef     Fsqd
_refine_ls_matrix_type     full
_refine_ls_R_factor_all     0.0309
_refine_ls_R_factor_gt     0.0291
_refine_ls_wR_factor_gt     0.0743
_refine_ls_wR_factor_ref     0.0754
_refine_ls_goodness_of_fit_ref     1.079
_refine_ls_restrained_S_all     1.068
_refine_ls_number_reflns     2951
_refine_ls_number_parameters     218
_refine_ls_number_restraints     61
_refine_ls_number_constraints     ?
_refine_ls_hydrogen_treatment     constr
_refine_ls_weighting_scheme     calc
_refine_ls_weighting_details
              'w=1/[\s^2^(Fo^2^)+(0.0380P)^2^+0.6771P] where P=(Fo^2^+2Fc^2^)/3'
_atom_sites_solution_hydrogens     geom
_atom_sites_solution_primary     ?
_atom_sites_solution_secondary     ?
_refine_ls_shift/su_max     0.000
_refine_ls_shift/su_mean     0.000
_refine_diff_density_max     0.295
_refine_diff_density_min     -0.214
_refine_ls_extinction_method     none
_refine_ls_abs_structure_details     ?
_refine_ls_abs_structure_Flack     .
loop_
    _atom_type_symbol
    _atom_type_description
    _atom_type_scat_dispersion_real
    _atom_type_scat_dispersion_imag
    _atom_type_scat_source
    C C 0.0181 0.0091 ' International Tables Vol C Tables 4.2.6.8 and 6.1.1.4'
    H H 0.0000 0.0000 ' International Tables Vol C Tables 4.2.6.8 and 6.1.1.4'
    N N 0.0311 0.0180 ' International Tables Vol C Tables 4.2.6.8 and 6.1.1.4'
    O O 0.0492 0.0322 ' International Tables Vol C Tables 4.2.6.8 and 6.1.1.4'
    S S 0.3331 0.5567 ' International Tables Vol C Tables 4.2.6.8 and 6.1.1.4'
_computing_data_collection     '<i>APEX2</i> (Bruker, 2013)'
_computing_cell_refinement     '<i>SAINT</i> (Bruker, 2013)'
_computing_data_reduction     '<i>SAINT</i> (Bruker, 2013)'
_computing_structure_solution     'SHELXS2013 (Sheldrick, 2008)'
_computing_structure_refinement     'SHELXL2013 (Sheldrick, 2008)'
_computing_molecular_graphics     'ORTEP-3 for Windows (Farrugia, 2012)'
_computing_publication_material
                                'WinGX (Farrugia, 2012) and PLATON (Spek, 2009)'
loop_
    _atom_site_type_symbol
    _atom_site_label
    _atom_site_fract_x
    _atom_site_fract_y
    _atom_site_fract_z
    _atom_site_U_iso_or_equiv
    _atom_site_thermal_displace_type
    _atom_site_calc_flag
    _atom_site_refinement_flags
    _atom_site_occupancy
    _atom_site_disorder_assembly
    _atom_site_disorder_group
    S S1 0.49073(3) 0.41667(3) 0.35998(2) 0.01870(10)
                                                    Uani d U 1.000 . .
    O O1 0.66547(10) 0.71951(9) 0.49052(6) 0.0244(3) Uani d U 1.000 . .
    O O2 0.72709(10) 0.25889(9) 0.37200(6) 0.0258(3) Uani d U 1.000 . .
    O O3 0.93931(9) 0.30447(9) 0.45742(6) 0.0238(3) Uani d U 1.000 . .
    N N1 0.44614(11) 0.65036(10) 0.41830(6) 0.0190(3) Uani d U 1.000 . .
    N N2 0.36915(11) 0.75447(11) 0.44449(7) 0.0214(3) Uani d U 1.000 . .
    N N3 0.24379(11) 0.55652(11) 0.33548(7) 0.0204(3) Uani d U 1.000 . .
    C C1 0.58785(13) 0.63691(13) 0.44889(8) 0.0193(3) Uani d U 1.000 . .
    C C2 0.37387(13) 0.54855(12) 0.36801(8) 0.0184(3) Uani d U 1.000 . .
    C C3 0.63174(13) 0.50466(13) 0.42232(7) 0.0186(3) Uani d U 1.000 . .
    C C4 0.76427(13) 0.46352(13) 0.44650(8) 0.0202(4) Uani d U 1.000 . .
    C C5 0.80432(13) 0.33216(13) 0.42077(8) 0.0207(4) Uani d U 1.000 . .
    C C6 0.98665(15) 0.17461(14) 0.43752(9) 0.0276(4) Uani d U 1.000 . .
    C C7 0.36894(13) 0.86381(13) 0.40585(8) 0.0202(4) Uani d U 1.000 . .
    C C8 0.43371(17) 0.89572(14) 0.33790(9) 0.0298(4) Uani d U 1.000 . .
    C C9 0.41616(18) 1.04928(15) 0.32757(11) 0.0364(5) Uani d U 1.000 . .
    C C10 0.28241(16) 1.07780(14) 0.35110(9) 0.0300(4) Uani d U 1.000 . .
    C C11 0.29241(14) 0.98521(13) 0.42434(8) 0.0241(4) Uani d U 1.000 . .
    C C12 0.17495(13) 0.45669(13) 0.27910(8) 0.0209(3) Uani d U 1.000 . .
    C C13 0.05398(14) 0.39885(14) 0.28986(9) 0.0249(4) Uani d U 1.000 . .
    C C14 -0.01893(15) 0.30450(15) 0.23424(9) 0.0283(4) Uani d U 1.000 . .
    C C15 0.02709(15) 0.26783(14) 0.16740(9) 0.0291(4) Uani d U 1.000 . .
    C C16 0.14570(15) 0.32725(16) 0.15559(9) 0.0300(4) Uani d U 1.000 . .
    C C17 0.21879(14) 0.42310(14) 0.21052(8) 0.0252(4) Uani d U 1.000 . .
    H H4 0.83320 0.51970 0.48060 0.0240 Uiso c RU 1.000 . .
    H H6A 0.94260 0.10380 0.46180 0.0410 Uiso c RU 1.000 . .
    H H6B 1.08820 0.16880 0.45940 0.0410 Uiso c RU 1.000 . .
    H H6C 0.96120 0.16350 0.37790 0.0410 Uiso c RU 1.000 . .
    H H8A 0.38460 0.84850 0.28680 0.0360 Uiso c RU 1.000 . .
    H H8B 0.53350 0.87020 0.35310 0.0360 Uiso c RU 1.000 . .
    H H9A 0.49630 1.09710 0.36430 0.0440 Uiso c RU 1.000 . .
    H H9B 0.40730 1.07640 0.27030 0.0440 Uiso c RU 1.000 . .
    H H10A 0.19940 1.05620 0.30550 0.0360 Uiso c RU 1.000 . .
    H H10B 0.27760 1.17310 0.36660 0.0360 Uiso c RU 1.000 . .
    H H11A 0.34520 1.02850 0.47600 0.0290 Uiso c RU 1.000 . .
    H H11B 0.19850 0.96050 0.42870 0.0290 Uiso c RU 1.000 . .
    H H13 0.02130 0.42400 0.33530 0.0300 Uiso c RU 1.000 . .
    H H14 -0.10100 0.26480 0.24210 0.0340 Uiso c RU 1.000 . .
    H H15 -0.02240 0.20230 0.12990 0.0350 Uiso c RU 1.000 . .
    H H16 0.17740 0.30250 0.10970 0.0360 Uiso c RU 1.000 . .
    H H17 0.29840 0.46550 0.20120 0.0300 Uiso c RU 1.000 . .
loop_
    _atom_site_aniso_label
    _atom_site_aniso_U_11
    _atom_site_aniso_U_22
    _atom_site_aniso_U_33
    _atom_site_aniso_U_12
    _atom_site_aniso_U_13
    _atom_site_aniso_U_23
    S1 0.0170(2) 0.0147(2) 0.0233(2) 0.00170(10)
                                               0.00360(10)
                                                         -0.00230(10)
    O1 0.0223(5) 0.0191(5) 0.0305(5) -0.0023(4) 0.0053(4) -0.0060(4)
    O2 0.0216(5) 0.0233(5) 0.0304(5) 0.0028(4) 0.0037(4) -0.0056(4)
    O3 0.0179(5) 0.0226(5) 0.0294(5) 0.0051(4) 0.0040(4) -0.0028(4)
    N1 0.0194(5) 0.0141(5) 0.0238(5) 0.0017(4) 0.0063(4) -0.0014(4)
    N2 0.0222(6) 0.0160(5) 0.0274(6) 0.0036(4) 0.0092(4) -0.0026(4)
    N3 0.0181(5) 0.0181(5) 0.0245(6) 0.0016(4) 0.0051(4) 0.0009(4)
    C1 0.0200(6) 0.0176(6) 0.0211(6) 0.0003(5) 0.0072(5) 0.0012(5)
    C2 0.0210(6) 0.0146(6) 0.0206(6) 0.0016(5) 0.0076(5) 0.0014(5)
    C3 0.0210(6) 0.0161(6) 0.0191(6) -0.0013(5) 0.0063(5) 0.0000(5)
    C4 0.0188(6) 0.0193(7) 0.0218(6) -0.0009(5) 0.0043(5) -0.0006(5)
    C5 0.0178(6) 0.0219(7) 0.0223(6) 0.0016(5) 0.0054(5) 0.0016(5)
    C6 0.0247(7) 0.0240(7) 0.0329(7) 0.0085(6) 0.0060(6) -0.0022(6)
    C7 0.0170(6) 0.0182(7) 0.0239(6) -0.0004(5) 0.0032(5) -0.0041(5)
    C8 0.0371(8) 0.0209(7) 0.0371(8) 0.0065(6) 0.0197(7) 0.0048(6)
    C9 0.0487(10) 0.0221(8) 0.0451(9) 0.0068(7) 0.0243(8) 0.0076(7)
    C10 0.0359(8) 0.0185(7) 0.0347(8) 0.0058(6) 0.0084(6) 0.0005(6)
    C11 0.0253(7) 0.0172(7) 0.0302(7) 0.0034(5) 0.0084(5) -0.0032(5)
    C12 0.0180(6) 0.0174(6) 0.0247(6) 0.0037(5) 0.0015(5) 0.0024(5)
    C13 0.0220(7) 0.0241(7) 0.0281(7) 0.0000(5) 0.0062(6) 0.0009(6)
    C14 0.0235(7) 0.0249(7) 0.0336(8) -0.0032(6) 0.0029(6) 0.0028(6)
    C15 0.0286(7) 0.0230(7) 0.0295(7) -0.0002(6) -0.0025(6) -0.0017(6)
    C16 0.0280(7) 0.0351(8) 0.0242(7) 0.0060(6) 0.0024(6) -0.0035(6)
    C17 0.0200(7) 0.0279(7) 0.0262(7) 0.0016(5) 0.0038(5) 0.0005(6)
_geom_special_details
;
Bond distances, angles <i>etc</i>. have been calculated using the rounded
fractional coordinates. All su's are estimated from the variances of the
(full) variance-covariance matrix. The cell e.s.d.'s are taken into account in
the estimation of distances, angles and torsion angles
;
loop_
    _geom_bond_atom_site_label_1
    _geom_bond_atom_site_label_2
    _geom_bond_site_symmetry_1
    _geom_bond_site_symmetry_2
    _geom_bond_distance
    _geom_bond_publ_flag
    S1 C2 . . 1.7861(13) no
    S1 C3 . . 1.7461(13) no
    O1 C1 . . 1.2148(16) no
    O2 C5 . . 1.2091(16) no
    O3 C5 . . 1.3471(16) no
    O3 C6 . . 1.4489(17) no
    N1 N2 . . 1.4320(15) no
    N1 C1 . . 1.3713(17) no
    N1 C2 . . 1.3929(16) no
    N2 C7 . . 1.2717(17) no
    N3 C2 . . 1.2648(18) no
    N3 C12 . . 1.4201(17) no
    C1 C3 . . 1.4968(18) no
    C3 C4 . . 1.3358(19) no
    C4 C5 . . 1.4696(18) no
    C7 C8 . . 1.503(2) no
    C7 C11 . . 1.5086(19) no
    C8 C9 . . 1.545(2) no
    C9 C10 . . 1.520(2) no
    C10 C11 . . 1.530(2) no
    C12 C13 . . 1.393(2) no
    C12 C17 . . 1.3924(19) no
    C13 C14 . . 1.388(2) no
    C14 C15 . . 1.385(2) no
    C15 C16 . . 1.385(2) no
    C16 C17 . . 1.393(2) no
    C4 H4 . . 0.9500 no
    C6 H6A . . 0.9800 no
    C6 H6B . . 0.9800 no
    C6 H6C . . 0.9800 no
    C8 H8A . . 0.9900 no
    C8 H8B . . 0.9900 no
    C9 H9A . . 0.9900 no
    C9 H9B . . 0.9900 no
    C10 H10A . . 0.9900 no
    C10 H10B . . 0.9900 no
    C11 H11A . . 0.9900 no
    C11 H11B . . 0.9900 no
    C13 H13 . . 0.9500 no
    C14 H14 . . 0.9500 no
    C15 H15 . . 0.9500 no
    C16 H16 . . 0.9500 no
    C17 H17 . . 0.9500 no
loop_
    _geom_angle_atom_site_label_1
    _geom_angle_atom_site_label_2
    _geom_angle_atom_site_label_3
    _geom_angle_site_symmetry_1
    _geom_angle_site_symmetry_2
    _geom_angle_site_symmetry_3
    _geom_angle
    _geom_angle_publ_flag
    C2 S1 C3 . . . 91.01(6) no
    C5 O3 C6 . . . 115.04(10) no
    N2 N1 C1 . . . 122.50(10) no
    N2 N1 C2 . . . 119.15(11) no
    C1 N1 C2 . . . 117.82(11) no
    N1 N2 C7 . . . 112.69(11) no
    C2 N3 C12 . . . 119.89(11) no
    O1 C1 N1 . . . 125.42(12) no
    O1 C1 C3 . . . 125.44(12) no
    N1 C1 C3 . . . 109.14(11) no
    S1 C2 N1 . . . 110.15(9) no
    S1 C2 N3 . . . 128.67(10) no
    N1 C2 N3 . . . 121.19(12) no
    S1 C3 C1 . . . 111.82(9) no
    S1 C3 C4 . . . 126.58(10) no
    C1 C3 C4 . . . 121.59(12) no
    C3 C4 C5 . . . 120.56(12) no
    O2 C5 O3 . . . 124.08(12) no
    O2 C5 C4 . . . 124.60(12) no
    O3 C5 C4 . . . 111.32(11) no
    N2 C7 C8 . . . 129.59(12) no
    N2 C7 C11 . . . 120.60(12) no
    C8 C7 C11 . . . 109.79(11) no
    C7 C8 C9 . . . 103.75(12) no
    C8 C9 C10 . . . 103.62(13) no
    C9 C10 C11 . . . 103.58(12) no
    C7 C11 C10 . . . 103.79(11) no
    N3 C12 C13 . . . 118.49(12) no
    N3 C12 C17 . . . 121.86(12) no
    C13 C12 C17 . . . 119.47(12) no
    C12 C13 C14 . . . 120.09(13) no
    C13 C14 C15 . . . 120.46(14) no
    C14 C15 C16 . . . 119.58(14) no
    C15 C16 C17 . . . 120.43(14) no
    C12 C17 C16 . . . 119.90(13) no
    C3 C4 H4 . . . 120.00 no
    C5 C4 H4 . . . 120.00 no
    O3 C6 H6A . . . 109.00 no
    O3 C6 H6B . . . 109.00 no
    O3 C6 H6C . . . 109.00 no
    H6A C6 H6B . . . 109.00 no
    H6A C6 H6C . . . 110.00 no
    H6B C6 H6C . . . 109.00 no
    C7 C8 H8A . . . 111.00 no
    C7 C8 H8B . . . 111.00 no
    C9 C8 H8A . . . 111.00 no
    C9 C8 H8B . . . 111.00 no
    H8A C8 H8B . . . 109.00 no
    C8 C9 H9A . . . 111.00 no
    C8 C9 H9B . . . 111.00 no
    C10 C9 H9A . . . 111.00 no
    C10 C9 H9B . . . 111.00 no
    H9A C9 H9B . . . 109.00 no
    C9 C10 H10A . . . 111.00 no
    C9 C10 H10B . . . 111.00 no
    C11 C10 H10A . . . 111.00 no
    C11 C10 H10B . . . 111.00 no
    H10A C10 H10B . . . 109.00 no
    C7 C11 H11A . . . 111.00 no
    C7 C11 H11B . . . 111.00 no
    C10 C11 H11A . . . 111.00 no
    C10 C11 H11B . . . 111.00 no
    H11A C11 H11B . . . 109.00 no
    C12 C13 H13 . . . 120.00 no
    C14 C13 H13 . . . 120.00 no
    C13 C14 H14 . . . 120.00 no
    C15 C14 H14 . . . 120.00 no
    C14 C15 H15 . . . 120.00 no
    C16 C15 H15 . . . 120.00 no
    C15 C16 H16 . . . 120.00 no
    C17 C16 H16 . . . 120.00 no
    C12 C17 H17 . . . 120.00 no
    C16 C17 H17 . . . 120.00 no
loop_
    _geom_torsion_atom_site_label_1
    _geom_torsion_atom_site_label_2
    _geom_torsion_atom_site_label_3
    _geom_torsion_atom_site_label_4
    _geom_torsion_site_symmetry_1
    _geom_torsion_site_symmetry_2
    _geom_torsion_site_symmetry_3
    _geom_torsion_site_symmetry_4
    _geom_torsion
    _geom_torsion_publ_flag
    C3 S1 C2 N1 . . . . -1.19(9) no
    C3 S1 C2 N3 . . . . 179.13(13) no
    C2 S1 C3 C1 . . . . -0.35(10) no
    C2 S1 C3 C4 . . . . 178.65(12) no
    C6 O3 C5 O2 . . . . -2.99(19) no
    C6 O3 C5 C4 . . . . 178.11(11) no
    C1 N1 N2 C7 . . . . 84.66(15) no
    C2 N1 N2 C7 . . . . -103.83(13) no
    N2 N1 C1 O1 . . . . -11.7(2) no
    N2 N1 C1 C3 . . . . 168.71(10) no
    C2 N1 C1 O1 . . . . 176.71(13) no
    C2 N1 C1 C3 . . . . -2.90(15) no
    N2 N1 C2 S1 . . . . -169.23(8) no
    N2 N1 C2 N3 . . . . 10.49(18) no
    C1 N1 C2 S1 . . . . 2.68(14) no
    C1 N1 C2 N3 . . . . -177.61(12) no
    N1 N2 C7 C8 . . . . 1.4(2) no
    N1 N2 C7 C11 . . . . 179.58(11) no
    C12 N3 C2 S1 . . . . -5.62(19) no
    C12 N3 C2 N1 . . . . 174.72(11) no
    C2 N3 C12 C13 . . . . 130.97(14) no
    C2 N3 C12 C17 . . . . -54.06(18) no
    O1 C1 C3 S1 . . . . -177.80(11) no
    O1 C1 C3 C4 . . . . 3.2(2) no
    N1 C1 C3 S1 . . . . 1.81(13) no
    N1 C1 C3 C4 . . . . -177.24(12) no
    S1 C3 C4 C5 . . . . 0.00(19) no
    C1 C3 C4 C5 . . . . 178.90(12) no
    C3 C4 C5 O2 . . . . 6.7(2) no
    C3 C4 C5 O3 . . . . -174.42(12) no
    N2 C7 C8 C9 . . . . -171.37(15) no
    C11 C7 C8 C9 . . . . 10.31(16) no
    N2 C7 C11 C10 . . . . -164.51(13) no
    C8 C7 C11 C10 . . . . 14.00(15) no
    C7 C8 C9 C10 . . . . -30.79(16) no
    C8 C9 C10 C11 . . . . 39.85(15) no
    C9 C10 C11 C7 . . . . -33.10(14) no
    N3 C12 C13 C14 . . . . 177.64(13) no
    C17 C12 C13 C14 . . . . 2.6(2) no
    N3 C12 C17 C16 . . . . -178.17(13) no
    C13 C12 C17 C16 . . . . -3.2(2) no
    C12 C13 C14 C15 . . . . -0.5(2) no
    C13 C14 C15 C16 . . . . -0.9(2) no
    C14 C15 C16 C17 . . . . 0.2(2) no
    C15 C16 C17 C12 . . . . 1.9(2) no
loop_
    _geom_hbond_atom_site_label_D
    _geom_hbond_atom_site_label_H
    _geom_hbond_atom_site_label_A
    _geom_hbond_site_symmetry_A
    _geom_hbond_distance_DH
    _geom_hbond_distance_HA
    _geom_hbond_distance_DA
    _geom_hbond_angle_DHA
    _geom_hbond_publ_flag
    C10 H10B O1 3_676 0.99 2.57 3.2889(17) 130 yes
    C11 H11A O1 3_676 0.99 2.58 3.2547(16) 125 yes
_iucr_refine_instructions_details
;
TITL  HA-107 in P2(1)/c
CELL  1.54178   9.9684   9.9657  16.9818   90.000  105.929   90.000
ZERR    4.00   0.00020   0.00020   0.00030   0.0000   0.0006   0.0000
LATT 1
SYMM -X, 1/2+Y, 1/2-Z
SFAC C  H  N  O  S
UNIT 68  68  12  12  4
SHEL 999 0.83
BOND $H
FMAP 2
PLAN 5
HTAB C11 O1_$2
EQIV $2 -x+1, -y+2, -z+1
HTAB C6 O1_$1
EQIV $1 -x+2, -y+1, -z+1
CONF
MPLA S1 N1 C1 C2 C3
MPLA C12 > C17
SIZE 0.09 0.16 0.17
DELU
ACTA 136
L.S. 13
TEMP -173
WGHT    0.038000    0.677100
FVAR       0.59819
S1    5    0.490730    0.416668    0.359975    11.00000    0.01703    0.01470 =
         0.02330   -0.00225    0.00361    0.00166
O1    4    0.665467    0.719513    0.490524    11.00000    0.02228    0.01913 =
         0.03050   -0.00596    0.00527   -0.00232
O2    4    0.727089    0.258893    0.372005    11.00000    0.02157    0.02331 =
         0.03041   -0.00558    0.00372    0.00276
O3    4    0.939309    0.304466    0.457418    11.00000    0.01795    0.02264 =
         0.02940   -0.00277    0.00400    0.00512
N1    3    0.446138    0.650362    0.418299    11.00000    0.01939    0.01410 =
         0.02382   -0.00144    0.00631    0.00174
N2    3    0.369148    0.754466    0.444494    11.00000    0.02217    0.01597 =
         0.02745   -0.00261    0.00922    0.00356
N3    3    0.243786    0.556516    0.335478    11.00000    0.01811    0.01808 =
         0.02445    0.00091    0.00513    0.00160
C1    1    0.587855    0.636913    0.448892    11.00000    0.02004    0.01762 =
         0.02107    0.00118    0.00718    0.00026
C2    1    0.373873    0.548549    0.368007    11.00000    0.02098    0.01456 =
         0.02056    0.00142    0.00759    0.00162
C3    1    0.631739    0.504656    0.422320    11.00000    0.02100    0.01611 =
         0.01910    0.00000    0.00628   -0.00134
C4    1    0.764267    0.463520    0.446499    11.00000    0.01883    0.01933 =
         0.02185   -0.00059    0.00433   -0.00094
AFIX  43
H4    2    0.833219    0.519657    0.480616    11.00000   -1.20000
AFIX   0
C5    1    0.804325    0.332156    0.420773    11.00000    0.01779    0.02186 =
         0.02232    0.00157    0.00542    0.00161
C6    1    0.986652    0.174612    0.437525    11.00000    0.02470    0.02403 =
         0.03290   -0.00225    0.00604    0.00849
AFIX 137
H6A   2    0.942587    0.103758    0.461775    11.00000   -1.50000
H6B   2    1.088235    0.168771    0.459427    11.00000   -1.50000
H6C   2    0.961157    0.163469    0.377915    11.00000   -1.50000
AFIX   0
C7    1    0.368942    0.863815    0.405853    11.00000    0.01701    0.01822 =
         0.02393   -0.00408    0.00323   -0.00039
C8    1    0.433709    0.895718    0.337903    11.00000    0.03709    0.02086 =
         0.03710    0.00477    0.01972    0.00647
AFIX  23
H8A   2    0.384618    0.848455    0.286849    11.00000   -1.20000
H8B   2    0.533506    0.870188    0.353079    11.00000   -1.20000
AFIX   0
C9    1    0.416163    1.049280    0.327573    11.00000    0.04871    0.02214 =
         0.04509    0.00760    0.02434    0.00684
AFIX  23
H9A   2    0.496284    1.097118    0.364254    11.00000   -1.20000
H9B   2    0.407286    1.076412    0.270286    11.00000   -1.20000
AFIX   0
C10   1    0.282413    1.077801    0.351101    11.00000    0.03591    0.01848 =
         0.03470    0.00046    0.00842    0.00577
AFIX  23
H10A  2    0.199356    1.056200    0.305473    11.00000   -1.20000
H10B  2    0.277638    1.173071    0.366627    11.00000   -1.20000
AFIX   0
C11   1    0.292414    0.985213    0.424342    11.00000    0.02534    0.01722 =
         0.03022   -0.00321    0.00836    0.00342
AFIX  23
H11A  2    0.345153    1.028515    0.476043    11.00000   -1.20000
H11B  2    0.198505    0.960498    0.428663    11.00000   -1.20000
AFIX   0
C12   1    0.174951    0.456694    0.279098    11.00000    0.01803    0.01737 =
         0.02469    0.00243    0.00151    0.00373
C13   1    0.053978    0.398854    0.289862    11.00000    0.02199    0.02412 =
         0.02812    0.00089    0.00618    0.00005
AFIX  43
H13   2    0.021330    0.423999    0.335319    11.00000   -1.20000
AFIX   0
C14   1   -0.018931    0.304505    0.234235    11.00000    0.02352    0.02488 =
         0.03361    0.00282    0.00291   -0.00324
AFIX  43
H14   2   -0.100962    0.264828    0.242075    11.00000   -1.20000
AFIX   0
C15   1    0.027092    0.267830    0.167401    11.00000    0.02861    0.02299 =
         0.02950   -0.00175   -0.00250   -0.00016
AFIX  43
H15   2   -0.022366    0.202333    0.129891    11.00000   -1.20000
AFIX   0
C16   1    0.145699    0.327254    0.155591    11.00000    0.02798    0.03506 =
         0.02415   -0.00349    0.00236    0.00603
AFIX  43
H16   2    0.177398    0.302473    0.109728    11.00000   -1.20000
AFIX   0
C17   1    0.218787    0.423097    0.210516    11.00000    0.01996    0.02794 =
         0.02621    0.00052    0.00383    0.00163
AFIX  43
H17   2    0.298421    0.465479    0.201200    11.00000   -1.20000
AFIX   0
HKLF 4
REM   HA-107 in P2(1)/c
REM R1 =  0.0291 for    2769 Fo > 4sig(Fo)  and  0.0309 for all    2951 data
REM    218 parameters refined using     61 restraints
END
WGHT      0.0380      0.6771
REM Highest difference peak  0.295,  deepest hole -0.214,  1-sigma level  0.045
Q1    1   0.3352  1.0237  0.2912  11.00000  0.05    0.29
Q2    1   0.6105  0.5638  0.4399  11.00000  0.05    0.27
Q3    1   0.3298  0.9249  0.4137  11.00000  0.05    0.23
Q4    1   0.4290  0.4908  0.3600  11.00000  0.05    0.23
Q5    1   0.5736  0.4628  0.4012  11.00000  0.05    0.23
;
