# Supplementary material for: Methyl (2Z)-2-{(2Z)-3-[(cyclo­pentyl­idene)amino]-4-oxo-2-phenyl­imino-1,3-thia­zol­idin-5-yl­idene}acetate
Source: Acta Crystallogr Sect E Struct Rep Online. 2014 Feb 26;70(Pt 3):o366–7. doi: 10.1107/S1600536814004048 (PMC3998438; doi:10.1107/S1600536814004048)
Supplement: Supplementary file 2 [file e-70-0o366-Isup2.hkl]

#
# h,k,l, Fc-squared, Fo-squared, sigma(Fo-squared), status flag
#
data_I
_shelx_title '  HA-107 in P2(1)/c'
_shelx_refln_list_code          4
_shelx_F_calc_maximum      175.48
_exptl_crystal_F_000       720.00
_reflns_d_resolution_high  0.8300

loop_
 _space_group_symop_operation_xyz
 'x, y, z'
 '-x, y+1/2, -z+1/2'
 '-x, -y, -z'
 'x, -y-1/2, z-1/2'

_cell_length_a     9.9684
_cell_length_b     9.9657
_cell_length_c    16.9818
_cell_angle_alpha  90.000
_cell_angle_beta  105.929
_cell_angle_gamma  90.000

_shelx_F_squared_multiplier     1.000

loop_
 _refln_index_h
 _refln_index_k
 _refln_index_l
 _refln_F_squared_calc
 _refln_F_squared_meas
 _refln_F_squared_sigma
 _refln_observed_status
   1   0   0       5935.33       5654.42       115.28 o
   2   0   0        945.76        816.33        16.99 o
   3   0   0       2445.18       2784.79        80.48 o
   4   0   0       3682.28       3764.82        74.60 o
   5   0   0        822.14        928.25        15.57 o
   6   0   0        298.20        289.04         4.71 o
   7   0   0        808.39        830.13        11.47 o
   8   0   0        639.26        609.08         8.58 o
   9   0   0        949.51        931.35        14.32 o
  10   0   0          1.31          0.73         1.54 o
  11   0   0         18.77         26.78         3.21 o
   1   1   0       1087.76       1151.53        33.08 o
   2   1   0        468.46        502.27        10.53 o
   3   1   0        107.06         91.82         3.33 o
   4   1   0         64.18         57.99         1.49 o
   5   1   0       1281.57       1347.00        13.04 o
   6   1   0        546.38        525.65         5.64 o
   7   1   0        272.34        268.21         3.15 o
   8   1   0         23.19         24.53         1.55 o
   9   1   0         29.90         27.33         1.82 o
  10   1   0        191.76        161.52         3.26 o
  11   1   0          1.13          0.20         1.67 o
   0   2   0        127.35        102.30         2.37 o
   1   2   0       9359.65       8800.35       122.69 o
   2   2   0       2858.05       3046.23        65.06 o
   3   2   0       5910.67       6082.65        91.88 o
   4   2   0        347.48        316.53         3.83 o
   5   2   0         15.86         13.90         1.19 o
   6   2   0        128.20        128.81         2.09 o
   7   2   0        373.33        339.47         3.52 o
   8   2   0        229.23        195.48         3.18 o
   9   2   0        167.93        160.76         2.88 o
  10   2   0        144.25        145.59         3.64 o
  11   2   0        126.26        114.30         5.03 o
   1   3   0       1104.35       1036.52        19.96 o
   2   3   0        361.25        342.16         7.39 o
   3   3   0        118.71        115.35         2.52 o
   4   3   0          1.34          1.31         1.10 o
   5   3   0        698.02        626.20         7.06 o
   6   3   0         34.33         33.66         1.45 o
   7   3   0         89.43         82.06         2.06 o
   8   3   0        106.72        108.09         2.41 o
   9   3   0         12.34          6.91         1.04 o
  10   3   0        738.47        760.83         9.23 o
  11   3   0        238.34        232.73         4.30 o
   0   4   0        180.99        225.98         5.31 o
   1   4   0        856.75        783.15         8.99 o
   2   4   0       6327.99       6893.90       144.84 o
   3   4   0       4870.56       5444.07        76.40 o
   4   4   0        218.73        239.19         5.03 o
   5   4   0          1.18          6.97         0.86 o
   6   4   0          8.17          5.19         0.95 o
   7   4   0          5.36          9.95         1.04 o
   8   4   0        101.70         87.27         2.73 o
   9   4   0          0.36          2.24         0.97 o
  10   4   0         68.28         66.51         3.47 o
   1   5   0         68.26         73.71         1.51 o
   2   5   0         30.81         37.54         1.27 o
   3   5   0       1059.37       1147.10        11.86 o
   4   5   0        292.02        295.43         4.07 o
   5   5   0          6.76          3.45         0.83 o
   6   5   0         33.77         36.58         1.58 o
   7   5   0       2148.23       2169.89        20.54 o
   8   5   0         59.65         59.69         1.88 o
   9   5   0         48.81         50.29         1.82 o
  10   5   0         14.68         11.92         1.63 o
   0   6   0       1630.08       1454.99        19.76 o
   1   6   0       2050.10       1968.01        18.50 o
   2   6   0         66.43         54.17         2.32 o
   3   6   0        265.02        239.78         3.62 o
   4   6   0       1756.91       1625.64        17.03 o
   5   6   0       1370.65       1378.26        13.74 o
   6   6   0         50.36         47.39         2.96 o
   7   6   0        699.79        703.93         7.97 o
   8   6   0        570.92        590.45         8.75 o
   9   6   0        380.66        392.69         6.70 o
  10   6   0         67.63         57.01         4.19 o
   1   7   0         17.49         17.33         1.58 o
   2   7   0        235.09        217.77         4.52 o
   3   7   0          5.21          6.19         1.29 o
   4   7   0        320.46        303.82         5.03 o
   5   7   0       1208.17       1203.35        13.85 o
   6   7   0        369.36        340.27         5.92 o
   7   7   0        252.82        248.37         3.92 o
   8   7   0        103.56        101.62         3.07 o
   9   7   0         87.66         91.84         2.39 o
   0   8   0        495.84        457.50        12.86 o
   1   8   0        496.47        502.63         8.08 o
   2   8   0        116.66        108.13         4.68 o
   3   8   0        899.08        858.00        13.12 o
   4   8   0       1122.85       1088.16        14.31 o
   5   8   0          5.50          6.55         1.27 o
   6   8   0        146.31        145.42         3.14 o
   7   8   0        107.27        107.60         2.69 o
   8   8   0         35.39         35.13         3.44 o
   1   9   0        747.33        739.99        11.66 o
   2   9   0        456.71        468.79         9.87 o
   3   9   0        279.70        279.82         4.75 o
   4   9   0          0.56          2.44         1.09 o
   5   9   0          8.86         10.01         1.14 o
   6   9   0        211.98        205.44         4.41 o
   7   9   0         21.22         22.82         2.02 o
   0  10   0         81.76         82.13         3.54 o
   1  10   0        104.88        105.80         2.78 o
   2  10   0        758.09        735.75         9.52 o
   3  10   0          1.63          2.64         1.05 o
   4  10   0        200.99        196.15         3.27 o
   5  10   0        657.63        677.47         8.29 o
   6  10   0        237.11        257.07         7.55 o
   1  11   0         12.51         10.34         1.65 o
   2  11   0         68.31         62.09         2.57 o
   3  11   0          0.74         -0.01         1.07 o
   4  11   0          1.64          1.35         1.18 o
   0  12   0        381.24        406.30        10.90 o
 -11   1   1        134.44        152.41         3.49 o
 -10   1   1         31.68         39.10         2.12 o
  -9   1   1        674.08        633.12         6.67 o
  -8   1   1       1053.61        981.22        10.46 o
  -7   1   1       2871.18       2883.49        24.11 o
  -6   1   1         35.55         48.41         1.58 o
  -5   1   1         18.67         16.37         1.30 o
  -4   1   1        688.49        765.64        15.81 o
  -3   1   1        627.98        629.49        12.14 o
  -2   1   1       1873.17       2135.50        30.12 o
  -1   1   1       2812.55       2760.03        53.90 o
   0   1   1       3990.53       3920.16        76.13 o
   1   1   1        936.99        874.19        16.18 o
   2   1   1       7218.05       7230.55       108.51 o
   3   1   1       2467.19       2663.54        56.44 o
   4   1   1          3.96          9.39         1.87 o
   5   1   1        120.92        156.85         1.90 o
   6   1   1        125.78        119.39         1.90 o
   7   1   1        475.52        445.11         4.52 o
   8   1   1          1.15          2.48         1.01 o
   9   1   1         72.13         64.75         2.19 o
  10   1   1         97.23         82.41         2.29 o
  11   1   1         72.37         70.98         4.75 o
 -11   2   1         13.61         12.26         1.52 o
 -10   2   1         35.45         32.27         2.00 o
  -9   2   1        103.08         93.50         2.32 o
  -8   2   1         47.93         50.95         2.25 o
  -7   2   1        634.12        648.51         6.16 o
  -6   2   1       1276.29       1355.33        12.26 o
  -5   2   1        750.39        748.44         7.64 o
  -4   2   1        931.03        936.60        12.27 o
  -3   2   1        195.76        193.57         3.59 o
  -2   2   1         16.74         14.27         0.62 o
  -1   2   1        113.29         75.98         1.61 o
   0   2   1       7550.95       7170.38       146.10 o
   1   2   1       2433.61       2507.03        57.28 o
   2   2   1       7121.56       7203.69       191.12 o
   3   2   1       4897.36       5082.07       124.70 o
   4   2   1        154.35        136.50         2.77 o
   5   2   1        111.20        142.12         2.02 o
   6   2   1        990.27       1014.81         8.13 o
   7   2   1        975.68        945.04         8.09 o
   8   2   1         27.35         27.03         1.52 o
   9   2   1        474.99        496.78         8.64 o
  10   2   1         71.15         78.65         3.48 o
  11   2   1        439.68        480.72         7.52 o
 -11   3   1         19.67         16.71         1.96 o
 -10   3   1          0.24         -1.02         1.02 o
  -9   3   1         18.16         16.08         2.10 o
  -8   3   1       1939.12       1946.08        20.13 o
  -7   3   1          8.88          8.02         1.35 o
  -6   3   1         23.40         25.75         1.41 o
  -5   3   1        540.87        599.98         7.87 o
  -4   3   1         33.18         38.69         1.27 o
  -3   3   1        379.38        382.58         6.81 o
  -2   3   1          1.33          3.18         0.60 o
  -1   3   1         65.69         65.60         1.36 o
   0   3   1        125.36         95.90         1.82 o
   1   3   1       1074.74        950.20        19.72 o
   2   3   1         17.38         12.78         0.85 o
   3   3   1         12.27         12.70         0.96 o
   4   3   1         65.34         77.16         2.16 o
   5   3   1        338.13        354.36         4.19 o
   6   3   1        963.87        964.38         8.64 o
   7   3   1         68.62         70.97         1.73 o
   8   3   1       1421.65       1374.24        13.45 o
   9   3   1          2.98          3.69         1.10 o
  10   3   1         87.97         88.12         2.55 o
  11   3   1         50.09         57.97         2.35 o
 -11   4   1         46.96         50.42         4.85 o
 -10   4   1         20.61         23.68         2.15 o
  -9   4   1        109.02        107.64         2.53 o
  -8   4   1         12.55         13.35         1.34 o
  -7   4   1          5.07         10.16         1.24 o
  -6   4   1        118.49         99.34         1.88 o
  -5   4   1         22.42         14.45         1.57 o
  -4   4   1        313.04        337.04         5.25 o
  -3   4   1        335.36        351.59         8.10 o
  -2   4   1       6231.70       6382.60        80.52 o
  -1   4   1       1560.24       1479.53        16.45 o
   0   4   1         63.33         66.52         1.50 o
   1   4   1        141.69        118.20         2.30 o
   2   4   1        278.83        318.03         6.52 o
   3   4   1       4898.56       5427.73        90.98 o
   4   4   1       1173.18       1141.76        12.86 o
   5   4   1       1491.56       1466.15        13.74 o
   6   4   1       1177.56       1094.42        10.36 o
   7   4   1       2028.98       1981.93        20.38 o
   8   4   1         13.77         15.61         1.30 o
   9   4   1          2.17          1.97         1.12 o
  10   4   1        710.37        746.01        10.19 o
 -10   5   1        678.56        667.49         8.16 o
  -9   5   1        343.65        343.94         4.87 o
  -8   5   1        927.27        918.30        10.04 o
  -7   5   1         20.47         23.13         1.61 o
  -6   5   1         23.42         21.75         1.39 o
  -5   5   1        954.05        877.12         8.92 o
  -4   5   1        234.13        228.78         2.99 o
  -3   5   1        573.75        562.67        10.12 o
  -2   5   1        467.02        408.96         4.69 o
  -1   5   1        443.41        447.65         4.69 o
   0   5   1        251.55        262.30         3.22 o
   1   5   1         33.71         53.70         1.39 o
   2   5   1       1413.06       1443.02        16.08 o
   3   5   1        834.42        886.06         9.87 o
   4   5   1       1538.72       1644.08        23.75 o
   5   5   1         37.83         37.49         1.56 o
   6   5   1        858.12        830.28         9.12 o
   7   5   1        360.90        351.62         4.28 o
   8   5   1         37.07         37.86         1.72 o
   9   5   1          0.07          1.26         1.02 o
  10   5   1        115.07        127.69         4.22 o
 -10   6   1         54.79         54.95         2.47 o
  -9   6   1         20.87         18.38         1.65 o
  -8   6   1        169.73        178.79         4.11 o
  -7   6   1        764.14        794.38         8.15 o
  -6   6   1         23.92         28.40         2.37 o
  -5   6   1        637.40        626.66         8.05 o
  -4   6   1        302.79        284.60         4.44 o
  -3   6   1        482.36        545.41         7.40 o
  -2   6   1         22.52         16.03         1.44 o
  -1   6   1         62.98         48.88         1.54 o
   0   6   1          2.52          3.31         0.80 o
   1   6   1       2203.36       2290.13        23.17 o
   2   6   1         21.93         31.42         1.78 o
   3   6   1         22.55         22.35         1.39 o
   4   6   1        104.11        118.03         2.47 o
   5   6   1        445.01        452.87         7.71 o
   6   6   1       1102.11       1026.30        11.05 o
   7   6   1         96.50         90.13         2.36 o
   8   6   1          0.13          0.28         1.73 o
   9   6   1         24.39         21.30         1.87 o
  -9   7   1        490.67        515.20         7.10 o
  -8   7   1        562.25        599.96         7.46 o
  -7   7   1        480.39        491.69         6.42 o
  -6   7   1         27.27         20.65         1.66 o
  -5   7   1        814.71        788.50        19.64 o
  -4   7   1        419.02        387.70         5.97 o
  -3   7   1         64.35         72.05         2.62 o
  -2   7   1          9.72          6.82         1.18 o
  -1   7   1        273.94        261.11         4.14 o
   0   7   1        513.73        491.28         5.34 o
   1   7   1        116.51        124.46         2.51 o
   2   7   1          0.82          0.96         0.85 o
   3   7   1          5.41          7.69         1.55 o
   4   7   1         48.08         51.25         2.44 o
   5   7   1       1099.93       1076.56        12.65 o
   6   7   1       1188.56       1193.69        13.87 o
   7   7   1        516.94        521.94         6.74 o
   8   7   1          0.14          0.62         0.94 o
   9   7   1          7.72          5.87         1.40 o
  -8   8   1         83.56         82.99         3.02 o
  -7   8   1         11.93          7.85         1.24 o
  -6   8   1         15.06         12.78         1.98 o
  -5   8   1         21.47         26.33         1.86 o
  -4   8   1         30.65         40.01         2.01 o
  -3   8   1          1.51          1.56         1.48 o
  -2   8   1        926.63        902.05        19.16 o
  -1   8   1         57.62         48.20         2.49 o
   0   8   1       1331.09       1303.36        16.33 o
   1   8   1        944.56        921.69        10.91 o
   2   8   1       2562.19       2414.22        27.25 o
   3   8   1         93.48         77.80         3.62 o
   4   8   1       1531.81       1528.03        23.12 o
   5   8   1         27.70         33.36         1.95 o
   6   8   1         19.56         24.35         2.25 o
   7   8   1        431.04        470.98         6.18 o
   8   8   1        946.52        964.98        14.47 o
  -7   9   1         27.76         28.65         1.90 o
  -6   9   1         19.88         16.36         1.61 o
  -5   9   1        179.90        167.87         3.49 o
  -4   9   1        251.95        237.95         3.96 o
  -3   9   1         88.15         83.25         2.32 o
  -2   9   1         13.11         15.08         2.33 o
  -1   9   1        409.44        428.63         7.41 o
   0   9   1          0.30          1.47         1.56 o
   1   9   1        175.73        167.63         3.66 o
   2   9   1        100.38         96.26         2.67 o
   3   9   1        297.02        295.15         5.19 o
   4   9   1          0.02         -0.54         0.96 o
   5   9   1          0.23          2.52         1.04 o
   6   9   1        135.62        128.49         2.78 o
   7   9   1         50.34         52.17         2.53 o
  -6  10   1         90.07        100.79         3.63 o
  -5  10   1         26.51         23.36         1.73 o
  -4  10   1          3.89          7.48         2.10 o
  -3  10   1        710.81        759.73        10.22 o
  -2  10   1        709.93        683.60        13.39 o
  -1  10   1       1007.28       1015.50        12.21 o
   0  10   1         25.46         25.11         1.96 o
   1  10   1         23.52         28.89         2.54 o
   2  10   1         35.88         37.14         2.42 o
   3  10   1        483.83        465.50         7.16 o
   4  10   1         46.65         49.39         2.32 o
   5  10   1        410.58        422.96         5.56 o
   6  10   1        290.12        286.97         9.22 o
  -4  11   1         13.47         23.15         2.89 o
  -3  11   1        209.96        228.43         5.53 o
  -2  11   1        405.38        414.19         6.77 o
  -1  11   1          1.40          3.53         1.13 o
   0  11   1         10.25         11.00         2.28 o
   1  11   1         68.83         68.04         2.21 o
   2  11   1        276.93        262.33         4.29 o
   3  11   1         33.17         34.07         2.58 o
   4  11   1          2.58          3.47         1.40 o
 -11   0   2          0.62          2.07         1.60 o
 -10   0   2        211.82        212.34         6.71 o
  -9   0   2         11.60         13.29         2.80 o
  -8   0   2        116.41        120.74         3.43 o
  -7   0   2        386.18        377.63         6.70 o
  -6   0   2        508.25        459.93         6.70 o
  -5   0   2        340.89        324.27         5.66 o
  -4   0   2        588.28        626.21        18.72 o
  -3   0   2        386.86        378.22         8.10 o
  -2   0   2       9175.12       9146.23       147.57 o
  -1   0   2       6719.76       6348.91       169.32 o
   0   0   2        705.59        714.43        11.91 o
   1   0   2        795.15        923.86        15.18 o
   2   0   2      15059.58      14403.76       933.72 o
   3   0   2       9695.79      10305.09       283.34 o
   4   0   2       4580.12       4959.29        89.95 o
   5   0   2         10.57         16.37         1.25 o
   6   0   2        527.44        615.15         7.69 o
   7   0   2        193.29        190.24         3.43 o
   8   0   2        477.65        455.63         6.95 o
   9   0   2        342.26        295.80         5.95 o
  10   0   2        670.56        612.74        11.64 o
  11   0   2        192.62        159.54         5.59 o
 -11   1   2         67.98         65.68         2.76 o
 -10   1   2       1193.67       1120.68        12.83 o
  -9   1   2        836.20        798.77         9.76 o
  -8   1   2          8.45         11.45         1.23 o
  -7   1   2        319.32        350.43         6.06 o
  -6   1   2        374.08        396.89         4.47 o
  -5   1   2       5287.16       5650.08        63.71 o
  -4   1   2       5944.96       5990.19       106.36 o
  -3   1   2       1552.26       1605.27        20.07 o
  -2   1   2       3333.88       3667.45        58.56 o
   0   1   2         25.62         28.97         0.73 o
   1   1   2       3325.22       3435.26        43.89 o
   2   1   2        708.52        747.91        35.63 o
   3   1   2         11.13         18.84         0.80 o
   4   1   2       3445.03       3651.96        34.48 o
   5   1   2        445.79        430.15         3.93 o
   6   1   2        610.54        588.09         4.86 o
   7   1   2         32.18         32.02         1.55 o
   8   1   2          2.91          1.78         1.19 o
   9   1   2        272.43        260.66         3.80 o
  10   1   2         15.45         17.44         1.81 o
  11   1   2          0.16         -1.78         2.24 o
 -11   2   2         29.34         29.46         2.13 o
 -10   2   2        181.76        177.88         3.42 o
  -9   2   2          7.31          6.26         1.26 o
  -8   2   2         75.23         65.71         2.18 o
  -7   2   2        103.30        105.45         2.08 o
  -6   2   2        217.34        211.40         2.96 o
  -5   2   2       1730.63       1689.01        17.65 o
  -4   2   2         22.32         24.85         1.51 o
  -3   2   2        213.69        220.03         4.32 o
  -2   2   2        122.18         95.85         2.11 o
  -1   2   2       2742.48       2709.60        93.91 o
   0   2   2       5298.48       5296.77        88.15 o
   1   2   2       9975.08       9846.00       596.59 o
   2   2   2        272.21        282.27         4.94 o
   3   2   2        224.34        244.09         4.23 o
   4   2   2        921.53       1007.51        11.22 o
   5   2   2        886.91        887.99         7.43 o
   6   2   2        433.20        413.05         4.05 o
   7   2   2        945.02        955.31         7.93 o
   8   2   2       1184.36       1199.11        11.14 o
   9   2   2         20.15         23.81         2.16 o
  10   2   2         25.60         18.51         1.81 o
  11   2   2         36.57         35.12         2.38 o
 -11   3   2        417.52        388.73         6.44 o
 -10   3   2        226.47        209.55         3.42 o
  -9   3   2        313.73        307.52         4.25 o
  -8   3   2        580.49        590.45         6.92 o
  -7   3   2       1948.67       2000.56        17.95 o
  -6   3   2       2862.56       2956.63        25.99 o
  -5   3   2        938.68        989.39        12.58 o
  -4   3   2        715.98        733.07         9.01 o
  -3   3   2        139.46        100.41         2.31 o
  -2   3   2       4114.01       4169.75       103.43 o
  -1   3   2       2546.52       2575.06        41.87 o
   0   3   2        645.96        591.32        12.14 o
   1   3   2        823.28        904.37        39.40 o
   2   3   2       6499.27       6920.88       110.04 o
   3   3   2       2397.08       2470.98        21.04 o
   4   3   2        741.08        733.32         7.63 o
   5   3   2        736.28        756.36         7.20 o
   6   3   2       2180.98       2185.66        18.54 o
   7   3   2         62.04         56.04         1.72 o
   8   3   2         58.88         42.38         1.86 o
   9   3   2        405.19        405.50         5.56 o
  10   3   2        465.75        471.25         6.03 o
 -11   4   2         16.28         15.92         3.43 o
 -10   4   2        291.82        295.69         4.20 o
  -9   4   2        231.22        239.32         3.82 o
  -8   4   2          2.01          1.12         1.03 o
  -7   4   2        254.39        253.77         3.32 o
  -6   4   2         29.49         27.46         1.38 o
  -5   4   2        133.40        116.87         3.11 o
  -4   4   2          0.33         -0.32         0.70 o
  -3   4   2       1008.96       1068.73        17.30 o
  -2   4   2       1858.63       2114.79        36.82 o
  -1   4   2         12.87         13.10         1.08 o
   0   4   2        984.84        947.77        11.73 o
   1   4   2       1209.23       1229.54        16.60 o
   2   4   2          2.83          4.11         1.44 o
   3   4   2        163.58        145.20         3.13 o
   4   4   2        261.98        267.46         3.66 o
   5   4   2       1853.01       1906.46        16.26 o
   6   4   2        250.77        245.62         3.01 o
   7   4   2        625.60        602.29         6.49 o
   8   4   2         76.11         76.21         4.12 o
   9   4   2        347.69        364.67         5.15 o
  10   4   2          3.52          3.79         1.19 o
 -10   5   2         19.69         18.54         2.21 o
  -9   5   2         53.51         56.91         1.98 o
  -8   5   2         77.82         75.03         2.23 o
  -7   5   2        582.41        577.78         5.91 o
  -6   5   2        159.01        156.64         2.63 o
  -5   5   2        998.83        992.54         9.97 o
  -4   5   2        724.56        665.27         7.45 o
  -3   5   2       1410.45       1432.79        18.86 o
  -2   5   2        394.43        422.50         6.43 o
  -1   5   2       4157.51       4549.41        54.08 o
   0   5   2        931.41        940.52        11.80 o
   1   5   2       1142.47       1126.56        15.67 o
   2   5   2        180.04        191.90         2.90 o
   3   5   2       1131.16       1215.00        12.73 o
   4   5   2          9.56          6.00         0.82 o
   5   5   2        463.40        448.58         5.75 o
   6   5   2         32.21         24.03         1.87 o
   7   5   2         37.77         45.65         1.73 o
   8   5   2         91.56         80.08         2.06 o
   9   5   2        292.48        274.63         7.53 o
  10   5   2          0.64          1.26         1.24 o
 -10   6   2         53.81         55.33         4.41 o
  -9   6   2         83.45         85.54         3.19 o
  -8   6   2        220.43        215.03         4.15 o
  -7   6   2          8.34         12.51         1.55 o
  -6   6   2          0.53          3.54         1.04 o
  -5   6   2          0.91          1.77         0.89 o
  -4   6   2         82.93         96.08         2.44 o
  -3   6   2        221.62        206.26         4.04 o
  -2   6   2         90.03         91.82         2.55 o
  -1   6   2        495.99        508.47         7.33 o
   0   6   2       2458.07       2508.92        27.20 o
   1   6   2        170.50        169.19         3.98 o
   2   6   2        110.11        106.94         2.23 o
   3   6   2        906.24        905.84         8.34 o
   4   6   2       1530.20       1471.65        14.93 o
   5   6   2         85.72         96.96         2.54 o
   6   6   2        281.13        278.10         3.91 o
   7   6   2         87.19         83.94         2.06 o
   8   6   2          8.03          9.28         0.99 o
   9   6   2        237.60        242.18         4.76 o
  -9   7   2        861.41        966.83        12.46 o
  -8   7   2        374.32        387.61         5.86 o
  -7   7   2          9.37          5.22         1.21 o
  -6   7   2          0.55          0.82         1.00 o
  -5   7   2       1145.22       1197.75        17.69 o
  -4   7   2          3.16          3.39         1.28 o
  -3   7   2        267.69        275.99         5.00 o
  -2   7   2          1.11          1.17         0.97 o
  -1   7   2         15.70         13.89         1.22 o
   0   7   2         86.40         72.90         1.73 o
   1   7   2        954.62        948.12         9.47 o
   2   7   2        204.51        191.49         2.54 o
   3   7   2         57.46         54.31         1.57 o
   4   7   2        861.76        892.04        10.99 o
   5   7   2       1374.71       1397.60        16.19 o
   6   7   2        194.24        208.94         3.52 o
   7   7   2         28.13         38.24         1.69 o
   8   7   2        157.50        171.29         3.44 o
  -8   8   2        309.43        299.88         5.61 o
  -7   8   2         52.71         54.12         2.05 o
  -6   8   2          8.78          7.06         1.18 o
  -5   8   2        429.19        405.99         6.21 o
  -4   8   2         65.20         44.88         1.98 o
  -3   8   2         78.95         71.97         3.56 o
  -2   8   2        573.73        555.27         9.41 o
  -1   8   2        178.05        170.06         3.92 o
   0   8   2        627.23        623.76         7.52 o
   1   8   2       1013.10        977.02         8.69 o
   2   8   2          3.65          1.85         0.98 o
   3   8   2         78.01         78.01         2.32 o
   4   8   2         50.95         55.49         2.09 o
   5   8   2          5.29          5.17         1.05 o
   6   8   2         91.68         83.74         2.40 o
   7   8   2         74.26         73.23         2.01 o
   8   8   2         39.01         33.56         2.33 o
  -7   9   2        315.74        328.68         9.12 o
  -6   9   2        384.11        400.95         6.07 o
  -5   9   2        597.73        627.95        10.15 o
  -4   9   2         49.28         57.18         2.19 o
  -3   9   2         95.82        108.90         2.94 o
  -2   9   2        740.54        750.86        12.52 o
  -1   9   2        752.32        725.88        11.45 o
   0   9   2       1912.09       1947.28        27.69 o
   1   9   2       1362.54       1386.87        16.24 o
   2   9   2       1966.04       1950.14        22.27 o
   3   9   2          2.36          2.15         1.24 o
   4   9   2        165.84        161.24         3.32 o
   5   9   2         70.48         74.03         2.67 o
   6   9   2        376.03        390.60         5.21 o
   7   9   2        427.24        460.98         8.87 o
  -6  10   2        359.33        386.84         7.87 o
  -5  10   2        394.08        413.50         5.44 o
  -4  10   2         70.65         65.59         3.14 o
  -3  10   2        158.42        146.11         3.54 o
  -2  10   2        522.40        542.81         9.58 o
  -1  10   2        148.54        147.87         3.09 o
   0  10   2         16.18         14.72         1.73 o
   1  10   2          0.23          0.99         1.29 o
   2  10   2          0.61          1.74         1.13 o
   3  10   2        156.73        144.60         3.91 o
   4  10   2          0.81          2.22         0.99 o
   5  10   2         66.13         72.39         2.21 o
  -4  11   2        439.88        440.40         6.20 o
  -3  11   2         80.39         88.24         2.13 o
  -2  11   2        142.52        147.60         3.07 o
  -1  11   2        279.89        290.61         6.85 o
   0  11   2        106.54        110.90         2.70 o
   1  11   2         41.94         51.09         2.24 o
   2  11   2         47.22         44.45         3.09 o
   3  11   2          0.42          2.79         1.45 o
   4  11   2         35.75         40.52         2.15 o
 -11   1   3          0.25          0.98         1.24 o
 -10   1   3        165.19        175.06         3.45 o
  -9   1   3        115.84        108.67         2.82 o
  -8   1   3        605.76        579.89         6.66 o
  -7   1   3        818.47        778.61         9.23 o
  -6   1   3         57.77         27.43         1.44 o
  -5   1   3        611.85        557.99         7.58 o
  -4   1   3        682.64        715.55        10.10 o
  -3   1   3        173.68        146.79         2.33 o
  -2   1   3        964.31       1097.12        30.15 o
  -1   1   3       9631.55       9351.14       128.97 o
   0   1   3         86.59         73.40         1.36 o
   1   1   3       7928.38       7541.25       125.51 o
   2   1   3       1266.74       1239.87        19.86 o
   3   1   3       2348.67       2474.92        22.51 o
   4   1   3       1606.17       1685.86        14.24 o
   5   1   3       1070.61       1094.23         8.61 o
   6   1   3       2634.99       2644.78        18.59 o
   7   1   3       1366.55       1373.02        11.51 o
   8   1   3        833.80        811.19         7.91 o
   9   1   3        924.66        932.98         9.47 o
  10   1   3         13.89         22.48         3.91 o
 -11   2   3         57.95         66.37         2.41 o
 -10   2   3        447.75        423.84         5.57 o
  -9   2   3        400.87        369.58         4.78 o
  -8   2   3        739.13        703.36         7.82 o
  -7   2   3       2971.07       3098.08        29.16 o
  -6   2   3        201.81        204.60         2.99 o
  -5   2   3       2071.50       2218.94        25.18 o
  -4   2   3         36.42         46.88         1.67 o
  -3   2   3       5073.81       5308.21       108.30 o
  -2   2   3       2430.86       2460.00        38.86 o
  -1   2   3        718.35        757.12        10.75 o
   0   2   3        677.31        688.79         9.80 o
   1   2   3       5045.25       4962.93       121.64 o
   2   2   3         85.58         78.96         1.64 o
   3   2   3         29.47         49.80         1.02 o
   4   2   3          0.32          1.63         0.53 o
   5   2   3         48.13         43.60         1.26 o
   6   2   3        153.59        142.87         2.43 o
   7   2   3         76.37         72.09         1.69 o
   8   2   3          0.20          1.05         1.05 o
   9   2   3        148.51        134.55         3.00 o
  10   2   3         46.29         47.09         3.11 o
 -11   3   3         47.77         47.67         2.19 o
 -10   3   3        251.35        240.79         4.67 o
  -9   3   3        311.07        299.80         4.52 o
  -8   3   3         78.90         78.37         2.09 o
  -7   3   3        228.30        224.62         3.62 o
  -6   3   3        817.58        868.88         8.65 o
  -5   3   3         87.66         79.62         2.88 o
  -4   3   3        150.16        128.49         4.03 o
  -3   3   3        380.25        397.05         6.87 o
  -2   3   3         31.86         39.32         1.32 o
  -1   3   3        201.79        207.47         4.18 o
   0   3   3       3610.52       3938.91        77.20 o
   1   3   3        238.45        269.44         4.03 o
   2   3   3         13.14          9.87         0.76 o
   3   3   3         50.28         50.26         1.05 o
   4   3   3        429.53        425.59         4.11 o
   5   3   3         77.26         89.32         3.09 o
   6   3   3         87.69        103.51         1.79 o
   7   3   3         77.23         81.63         2.17 o
   8   3   3          0.72          2.23         1.01 o
   9   3   3         65.53         58.38         2.43 o
  10   3   3          0.20         -0.07         0.98 o
 -11   4   3        113.25        128.48         2.90 o
 -10   4   3         89.83         88.87         2.26 o
  -9   4   3          6.47          8.77         1.06 o
  -8   4   3        686.52        648.17         7.43 o
  -7   4   3        101.29         86.93         2.07 o
  -6   4   3       1030.41       1031.87        10.47 o
  -5   4   3         71.96         57.61         2.96 o
  -4   4   3       1952.89       2210.13        23.40 o
  -3   4   3         61.58         46.08         1.78 o
  -2   4   3       1879.48       1923.67        36.89 o
  -1   4   3        153.69        151.42         2.72 o
   0   4   3         12.33         11.56         1.52 o
   1   4   3       1354.77       1361.45        22.94 o
   2   4   3       2431.42       2573.13        31.33 o
   3   4   3        245.39        252.69         2.65 o
   4   4   3        732.37        782.67         6.49 o
   5   4   3        765.56        722.45         6.44 o
   6   4   3         28.27         27.56         1.36 o
   7   4   3       1525.25       1540.31        14.18 o
   8   4   3        192.22        178.66         3.01 o
   9   4   3        454.31        484.88         6.31 o
  10   4   3         52.84         54.28         2.39 o
 -10   5   3        315.25        323.13         5.71 o
  -9   5   3        323.37        331.25         4.68 o
  -8   5   3          6.53          4.85         1.13 o
  -7   5   3        994.68       1020.74        10.90 o
  -6   5   3        567.65        565.78         7.34 o
  -5   5   3        959.44        947.91         9.70 o
  -4   5   3        375.77        398.72         4.69 o
  -3   5   3        161.80        130.56         2.69 o
  -2   5   3        746.59        722.21         9.27 o
  -1   5   3        826.92        972.39        15.78 o
   0   5   3       2000.06       2041.00        31.90 o
   1   5   3        167.44        112.35         2.22 o
   2   5   3       2035.39       1910.69        20.58 o
   3   5   3         10.17          9.90         0.85 o
   4   5   3        132.59        108.65         1.76 o
   5   5   3        509.16        526.12         4.99 o
   6   5   3       1114.65       1185.49        13.75 o
   7   5   3        902.36        919.19         9.35 o
   8   5   3        415.96        416.75         5.73 o
   9   5   3        161.53        159.63         3.17 o
 -10   6   3          0.21         -1.09         1.51 o
  -9   6   3         61.72         74.62         3.61 o
  -8   6   3        231.59        249.19         3.94 o
  -7   6   3          0.35          1.27         0.94 o
  -6   6   3        795.31        804.68        10.29 o
  -5   6   3        164.82        171.31         3.48 o
  -4   6   3        222.27        252.50         3.48 o
  -3   6   3         56.13         52.69         1.96 o
  -2   6   3        840.18        865.93         8.86 o
  -1   6   3        749.50        722.96        10.74 o
   0   6   3         53.48         53.49         1.64 o
   1   6   3       1091.07       1170.65        15.04 o
   2   6   3        867.27        895.39         8.24 o
   3   6   3         85.15         78.26         1.77 o
   4   6   3         48.78         46.31         1.47 o
   5   6   3        111.84        114.85         2.17 o
   6   6   3        666.77        680.65         8.93 o
   7   6   3         34.44         32.90         1.70 o
   8   6   3        133.67        143.96         2.95 o
   9   6   3         88.89         82.20         4.47 o
  -9   7   3        204.97        205.42         5.57 o
  -8   7   3        788.61        836.78         9.86 o
  -7   7   3        409.36        448.81         5.13 o
  -6   7   3        267.00        277.17         4.34 o
  -5   7   3        717.35        701.82         9.67 o
  -4   7   3        254.19        235.40         3.96 o
  -3   7   3        807.01        829.67        11.12 o
  -2   7   3          4.36          8.21         1.11 o
  -1   7   3        484.26        488.33         5.37 o
   0   7   3         97.28        101.76         2.09 o
   1   7   3       1094.15       1057.15         9.21 o
   2   7   3       1294.44       1260.02        10.39 o
   3   7   3       1535.88       1526.78        13.15 o
   4   7   3        178.37        172.40         3.09 o
   5   7   3         30.77         29.89         1.66 o
   6   7   3          1.55          1.98         0.99 o
   7   7   3         53.05         58.54         1.96 o
   8   7   3        447.68        447.23         6.56 o
  -8   8   3         20.51         21.27         2.79 o
  -7   8   3          2.42          2.91         1.08 o
  -6   8   3        164.69        179.45         3.62 o
  -5   8   3        338.83        350.80         5.55 o
  -4   8   3        258.88        279.37         4.99 o
  -3   8   3       1491.82       1471.64        19.53 o
  -2   8   3        842.79        798.75        10.95 o
  -1   8   3        214.74        223.71         4.12 o
   0   8   3        107.43         98.68         2.35 o
   1   8   3        875.12        828.25         7.74 o
   2   8   3        761.37        764.74         7.27 o
   3   8   3        122.49        105.38         2.32 o
   4   8   3        191.40        172.59         3.32 o
   5   8   3         21.08         17.59         1.59 o
   6   8   3          0.86          1.59         0.91 o
   7   8   3          3.18          2.73         1.03 o
  -7   9   3         78.05         82.56         2.69 o
  -6   9   3         58.41         60.28         2.03 o
  -5   9   3         40.18         35.55         3.07 o
  -4   9   3        181.61        187.38         3.66 o
  -3   9   3        779.38        756.04        12.91 o
  -2   9   3        345.00        344.18         9.27 o
  -1   9   3          4.51          2.97         1.24 o
   0   9   3        156.31        147.17         3.11 o
   1   9   3        123.16        130.58         3.23 o
   2   9   3        474.89        483.60         6.02 o
   3   9   3         24.37         22.96         2.01 o
   4   9   3        171.01        173.97         3.63 o
   5   9   3         15.22         15.34         1.55 o
   6   9   3         50.63         58.08         1.84 o
  -6  10   3         85.92         99.60         2.75 o
  -5  10   3         26.38         31.70         2.67 o
  -4  10   3        107.76        117.03         3.85 o
  -3  10   3        979.21       1008.62        13.15 o
  -2  10   3        560.64        534.08         9.39 o
  -1  10   3         42.91         32.82         2.33 o
   0  10   3          0.92          2.48         1.13 o
   1  10   3        162.45        156.82         3.59 o
   2  10   3          8.20         15.35         2.02 o
   3  10   3         58.78         68.54         2.59 o
   4  10   3          7.90          7.97         2.08 o
   5  10   3         13.62         22.60         2.93 o
  -4  11   3         31.37         23.08         2.12 o
  -3  11   3         38.38         36.96         3.33 o
  -2  11   3        668.43        676.15         9.00 o
  -1  11   3        181.18        207.12         3.79 o
   0  11   3        132.37        138.97         3.03 o
   1  11   3        259.61        262.81         5.21 o
   2  11   3        610.03        628.10        15.89 o
   3  11   3         10.86         17.22         3.48 o
 -11   0   4        226.34        213.76         7.55 o
 -10   0   4        167.72        157.42         3.71 o
  -9   0   4        660.94        673.00        10.53 o
  -8   0   4       1323.29       1306.45        23.28 o
  -7   0   4         10.15         11.08         4.61 o
  -6   0   4        842.04        951.06        14.63 o
  -5   0   4       7615.66       7926.55       141.39 o
  -4   0   4       4341.88       4395.16        85.76 o
  -3   0   4       5458.52       5621.42       109.70 o
  -2   0   4         23.34         20.96         1.12 o
  -1   0   4      30793.51      27671.39       539.22 o
   0   0   4      11171.77       9900.67       193.40 o
   1   0   4       2925.32       2960.24       214.89 o
   2   0   4        887.67        876.14        32.42 o
   3   0   4        577.95        556.79         6.99 o
   4   0   4       1446.47       1384.56        30.69 o
   5   0   4         29.41         37.70         1.99 o
   6   0   4        894.95        849.71         9.40 o
   7   0   4          6.81         12.97         1.74 o
   8   0   4       1758.49       1713.44        22.04 o
   9   0   4       1124.70       1140.21        15.01 o
  10   0   4        124.27        129.67         4.08 o
 -11   1   4        274.66        266.73         3.80 o
 -10   1   4          1.84          2.47         0.89 o
  -9   1   4          0.02          0.87         0.99 o
  -8   1   4        166.98        169.35         3.55 o
  -7   1   4         15.10         17.07         1.40 o
  -6   1   4          0.82          6.52         1.23 o
  -5   1   4         37.56         44.90         2.10 o
  -4   1   4       1881.34       2012.41        38.14 o
  -3   1   4        809.47        866.78        14.02 o
  -2   1   4       2408.42       2576.51        70.71 o
  -1   1   4      29356.97      26509.19       416.84 o
   0   1   4        163.98        186.97         2.69 o
   1   1   4       3828.38       3740.18       134.09 o
   2   1   4       3098.63       3349.95        60.54 o
   3   1   4        456.70        439.72         3.94 o
   4   1   4       1022.31       1088.03         9.37 o
   5   1   4        432.41        396.98         3.66 o
   6   1   4          2.65          2.22         0.65 o
   7   1   4        155.61        151.28         2.11 o
   8   1   4          0.75          0.51         1.17 o
   9   1   4        291.87        309.94         3.68 o
  10   1   4          0.72         -0.20         1.44 o
 -11   2   4         21.36         24.93         1.69 o
 -10   2   4        161.10        147.75         3.54 o
  -9   2   4        714.10        672.59         9.25 o
  -8   2   4        259.74        255.69         3.43 o
  -7   2   4        103.88         84.86         2.21 o
  -6   2   4         31.92         17.79         1.21 o
  -5   2   4        158.67        153.37         2.20 o
  -4   2   4        506.09        455.18         7.10 o
  -3   2   4         96.75         99.51         2.66 o
  -2   2   4       6538.04       6597.62       124.57 o
  -1   2   4       9468.54       9550.17       131.98 o
   0   2   4       1709.11       1671.79        23.32 o
   1   2   4         83.94         61.39         1.74 o
   2   2   4         82.77         77.03         1.19 o
   3   2   4       1693.01       1951.54        15.04 o
   4   2   4        953.86       1036.06         8.49 o
   5   2   4        362.61        359.38         3.14 o
   6   2   4        708.49        677.80         5.34 o
   7   2   4       1447.33       1366.69        11.86 o
   8   2   4        145.06        134.03         2.36 o
   9   2   4        444.66        408.49         5.51 o
  10   2   4          0.17          0.99         1.19 o
 -11   3   4          8.06          8.59         1.61 o
 -10   3   4          0.21          0.52         1.05 o
  -9   3   4        440.00        406.95         5.59 o
  -8   3   4        396.32        361.31         4.71 o
  -7   3   4        343.04        341.66         4.25 o
  -6   3   4        758.01        747.29         7.22 o
  -5   3   4         99.72        126.73         2.71 o
  -4   3   4       1009.12       1055.87        14.32 o
  -3   3   4       1412.32       1482.10        20.33 o
  -2   3   4       1898.49       1999.08        30.88 o
  -1   3   4        414.92        407.36         5.97 o
   0   3   4       1200.48       1138.94        13.19 o
   1   3   4        335.65        358.73         3.69 o
   2   3   4       7513.97       8211.67        87.41 o
   3   3   4        802.71        865.04         7.37 o
   4   3   4         19.41         38.23         1.15 o
   5   3   4        262.79        262.85         3.25 o
   6   3   4       2676.06       2681.74        22.23 o
   7   3   4          1.52          1.22         0.87 o
   8   3   4          3.28          3.68         1.22 o
   9   3   4        609.52        647.15         8.06 o
  10   3   4        360.38        379.12        11.04 o
 -11   4   4        212.16        227.46         5.04 o
 -10   4   4          1.59          1.95         1.45 o
  -9   4   4        174.15        148.75         3.45 o
  -8   4   4        303.09        292.18         4.56 o
  -7   4   4        687.33        723.08         7.95 o
  -6   4   4        984.20        997.55        10.84 o
  -5   4   4        554.75        582.48         6.36 o
  -4   4   4        490.41        604.43         8.04 o
  -3   4   4       1403.02       1505.94        21.71 o
  -2   4   4       1087.45        951.97        11.94 o
  -1   4   4       1409.19       1416.89        26.80 o
   0   4   4        849.50        877.35        10.59 o
   1   4   4        859.43        811.79         7.83 o
   2   4   4        356.52        399.13         3.92 o
   3   4   4        244.16        241.61         2.43 o
   4   4   4         95.21         78.88         1.39 o
   5   4   4          8.25         11.85         1.02 o
   6   4   4        627.82        630.99         6.57 o
   7   4   4         57.17         67.94         1.83 o
   8   4   4        347.45        359.14         4.39 o
   9   4   4         13.60         11.79         1.23 o
  10   4   4         19.14         23.30         2.38 o
 -10   5   4        230.72        230.99         4.17 o
  -9   5   4        450.81        453.82         6.03 o
  -8   5   4        105.65        103.63         3.11 o
  -7   5   4         33.52         28.62         2.01 o
  -6   5   4        819.28        893.15         9.93 o
  -5   5   4         54.60         57.90         1.93 o
  -4   5   4        827.53        835.06         8.07 o
  -3   5   4        693.75        714.05         8.20 o
  -2   5   4          0.16          0.54         0.63 o
  -1   5   4        636.59        628.02         8.18 o
   0   5   4        189.47        181.66         2.51 o
   1   5   4       1102.20       1174.82        11.97 o
   2   5   4         84.40         87.14         2.04 o
   3   5   4        631.01        584.30         5.09 o
   4   5   4         13.49         17.53         1.36 o
   5   5   4        289.48        275.79         3.28 o
   6   5   4        811.65        813.01         7.53 o
   7   5   4         21.19         23.09         1.72 o
   8   5   4         10.05         10.45         1.12 o
   9   5   4        219.83        218.75         3.80 o
 -10   6   4        377.39        391.29         6.38 o
  -9   6   4        424.36        442.12         5.26 o
  -8   6   4        404.89        395.58         5.41 o
  -7   6   4         96.01         91.63         2.42 o
  -6   6   4       2626.76       2765.09        30.00 o
  -5   6   4       2049.81       2154.52        20.96 o
  -4   6   4       2635.00       2654.22        23.94 o
  -3   6   4        213.80        178.74         2.95 o
  -2   6   4        919.26        836.51         8.78 o
  -1   6   4        643.02        586.19         5.41 o
   0   6   4       1033.30        945.34         9.73 o
   1   6   4        872.16        859.46         7.70 o
   2   6   4        495.34        469.44         4.56 o
   3   6   4        278.22        241.45         2.74 o
   4   6   4       1784.44       1701.74        21.48 o
   5   6   4        302.57        267.23         3.41 o
   6   6   4        843.73        810.22         7.91 o
   7   6   4          1.16          2.58         0.91 o
   8   6   4        440.94        458.06         5.50 o
   9   6   4        454.33        480.54        13.52 o
  -9   7   4          6.08          9.62         2.66 o
  -8   7   4         22.57         19.44         1.54 o
  -7   7   4        268.01        266.19         3.57 o
  -6   7   4         40.66         44.73         1.89 o
  -5   7   4         62.47         68.91         3.31 o
  -4   7   4         15.27         15.69         1.57 o
  -3   7   4         81.52         79.67         2.22 o
  -2   7   4          5.03          4.95         0.90 o
  -1   7   4        143.55        139.63         2.34 o
   0   7   4       1025.39       1024.33         8.58 o
   1   7   4        346.66        326.58         3.25 o
   2   7   4          6.92         10.93         1.35 o
   3   7   4         93.47         89.35         1.97 o
   4   7   4        410.25        388.19         4.22 o
   5   7   4        104.43        110.52         2.17 o
   6   7   4          0.90          0.73         1.00 o
   7   7   4        545.54        550.56         7.32 o
   8   7   4        536.82        539.79         8.75 o
  -8   8   4         66.43         60.64         2.49 o
  -7   8   4        277.86        266.10         4.18 o
  -6   8   4          0.77          0.58         1.27 o
  -5   8   4        481.45        453.91         6.80 o
  -4   8   4         67.06         62.42         2.26 o
  -3   8   4        282.24        265.43         4.88 o
  -2   8   4         86.38         80.17         2.34 o
  -1   8   4       1427.05       1397.72        14.03 o
   0   8   4          5.59          5.89         1.16 o
   1   8   4          1.59          1.98         0.85 o
   2   8   4         40.65         37.21         1.75 o
   3   8   4        383.17        372.29         4.14 o
   4   8   4        118.81        128.16         2.36 o
   5   8   4          2.88          2.91         1.01 o
   6   8   4        135.44        139.10         3.44 o
   7   8   4         11.36         13.37         1.65 o
  -7   9   4          0.69         -0.17         1.40 o
  -6   9   4          2.87          1.91         0.99 o
  -5   9   4        136.18        129.25         2.96 o
  -4   9   4        504.46        511.28         8.54 o
  -3   9   4         84.55         66.15         3.11 o
  -2   9   4         54.38         52.27         2.48 o
  -1   9   4        337.62        320.63         5.69 o
   0   9   4        539.87        528.26         6.49 o
   1   9   4        175.78        180.72         2.98 o
   2   9   4         48.42         45.79         1.91 o
   3   9   4        293.80        302.15         4.33 o
   4   9   4        312.63        308.74         4.51 o
   5   9   4        662.72        653.25         7.39 o
   6   9   4        272.01        268.81         4.16 o
  -6  10   4         43.61         38.72         2.35 o
  -5  10   4        112.92        104.41         2.23 o
  -4  10   4         57.07         56.29         2.30 o
  -3  10   4       2122.64       2146.78        30.70 o
  -2  10   4        209.03        194.75         4.13 o
  -1  10   4        121.18        134.74         5.13 o
   0  10   4         77.65         80.86         3.01 o
   1  10   4        206.99        219.26         4.15 o
   2  10   4          1.27          0.81         1.35 o
   3  10   4          5.02          3.57         1.21 o
   4  10   4        190.13        204.01         3.23 o
   5  10   4         57.76         56.76         6.01 o
  -4  11   4          1.47          1.63         1.14 o
  -3  11   4          6.16          7.53         1.53 o
  -2  11   4         98.73         97.67         3.67 o
  -1  11   4        236.05        247.29         3.73 o
   0  11   4         28.24         29.25         2.27 o
   1  11   4        156.23        183.90         3.99 o
   2  11   4        323.83        334.62         7.08 o
   3  11   4         32.49         39.45         2.58 o
 -11   1   5        177.66        195.09         3.05 o
 -10   1   5        359.69        349.66         4.35 o
  -9   1   5        259.75        243.97         3.82 o
  -8   1   5        701.21        675.69         9.17 o
  -7   1   5          3.10          4.73         1.06 o
  -6   1   5        527.06        570.91         6.05 o
  -5   1   5        243.93        273.58         3.51 o
  -4   1   5         62.65         70.42         4.33 o
  -3   1   5        310.84        272.53         5.92 o
  -2   1   5       1087.42       1185.76        27.95 o
  -1   1   5      10694.21      10768.39       210.32 o
   0   1   5        535.83        580.61         9.62 o
   1   1   5         21.24         14.83         0.80 o
   2   1   5        104.40         94.10         1.34 o
   3   1   5        446.43        454.44         4.74 o
   4   1   5         21.50         25.75         0.98 o
   5   1   5        155.17        179.16         2.09 o
   6   1   5        114.67        107.54         1.63 o
   7   1   5        267.16        250.30         2.90 o
   8   1   5         12.81         12.60         1.43 o
   9   1   5        757.18        771.05         7.48 o
  10   1   5          0.71          0.29         1.78 o
 -11   2   5         24.00         27.74         1.78 o
 -10   2   5        152.77        141.00         4.33 o
  -9   2   5         64.70         52.94         2.18 o
  -8   2   5         96.97         79.71         2.20 o
  -7   2   5        112.00         95.55         2.21 o
  -6   2   5       1340.87       1288.84        13.56 o
  -5   2   5        766.25        797.08         8.70 o
  -4   2   5        101.08         82.47         1.88 o
  -3   2   5       4320.15       4603.84        91.60 o
  -2   2   5       6229.56       6386.08       100.45 o
  -1   2   5       4723.38       4967.77        68.59 o
   0   2   5        266.40        215.99         3.63 o
   1   2   5       3412.84       3568.70        37.81 o
   2   2   5       6083.25       6662.11        53.37 o
   3   2   5        775.56        769.39         6.22 o
   4   2   5         29.23         19.23         0.89 o
   5   2   5        248.59        245.62         2.44 o
   6   2   5        460.84        451.84         4.18 o
   7   2   5        424.68        402.57         4.03 o
   8   2   5        338.27        345.22         4.20 o
   9   2   5        149.68        165.78         2.84 o
  10   2   5        178.27        184.69         3.59 o
 -11   3   5         28.12         36.19         1.67 o
 -10   3   5         27.24         34.41         1.99 o
  -9   3   5        229.74        227.58         3.80 o
  -8   3   5        871.25        877.61        10.71 o
  -7   3   5         77.91         64.06         2.03 o
  -6   3   5        201.05        169.43         3.20 o
  -5   3   5         62.78         60.34         1.77 o
  -4   3   5       1032.39       1180.82        12.83 o
  -3   3   5       6805.34       7645.97        89.35 o
  -2   3   5       2080.28       2197.57        26.14 o
  -1   3   5        214.19        246.42         3.21 o
   0   3   5          1.17          6.61         1.03 o
   1   3   5        101.96         84.80         1.25 o
   2   3   5        747.40        950.24         8.14 o
   3   3   5         47.49         52.34         1.24 o
   4   3   5        509.61        536.06         5.42 o
   5   3   5         50.38         53.16         1.33 o
   6   3   5         40.88         42.09         1.42 o
   7   3   5        941.38        951.69         9.34 o
   8   3   5          9.18          8.10         0.93 o
   9   3   5         44.96         48.59         1.86 o
  10   3   5         27.93         35.22         2.57 o
 -11   4   5         37.68         46.48         2.59 o
 -10   4   5        715.22        719.51        10.96 o
  -9   4   5        450.77        438.75         5.40 o
  -8   4   5        283.97        278.25         3.96 o
  -7   4   5       1080.57       1016.47        11.25 o
  -6   4   5        387.05        356.98         4.27 o
  -5   4   5        430.61        388.62         4.47 o
  -4   4   5          2.07          2.65         0.76 o
  -3   4   5       1843.07       1949.92        27.38 o
  -2   4   5       2800.38       2972.17        41.80 o
  -1   4   5        375.83        366.10         4.86 o
   0   4   5        498.78        564.25         6.53 o
   1   4   5       1439.80       1491.55        12.30 o
   2   4   5       6957.54       7669.66        61.92 o
   3   4   5          7.25         10.52         0.74 o
   4   4   5        710.57        666.55         5.25 o
   5   4   5       1314.67       1271.85        10.22 o
   6   4   5        881.10        834.93        15.31 o
   7   4   5       1057.48       1045.54        10.03 o
   8   4   5        158.94        156.71         3.28 o
   9   4   5        169.77        171.46         3.55 o
 -10   5   5        276.40        278.20         4.95 o
  -9   5   5          0.95          0.33         1.12 o
  -8   5   5         51.93         49.94         2.04 o
  -7   5   5         13.93         12.37         1.24 o
  -6   5   5        726.80        689.78         7.37 o
  -5   5   5        122.02         94.22         1.95 o
  -4   5   5       1171.27       1248.56        12.33 o
  -3   5   5          3.63          6.95         0.82 o
  -2   5   5          4.43          3.84         0.65 o
  -1   5   5        225.02        267.19         3.16 o
   0   5   5         95.82         62.27         2.57 o
   1   5   5       2619.99       2689.59        23.02 o
   2   5   5        238.68        233.18         2.44 o
   3   5   5        512.46        553.23         4.93 o
   4   5   5        150.98        151.88         2.01 o
   5   5   5        337.91        310.55         4.19 o
   6   5   5         38.33         34.12         1.73 o
   7   5   5         16.38         14.85         1.19 o
   8   5   5        200.37        196.10         3.11 o
   9   5   5         83.04         80.63         2.21 o
 -10   6   5        107.26        113.38         2.88 o
  -9   6   5         11.70         10.14         1.08 o
  -8   6   5         94.67         86.78         2.60 o
  -7   6   5         16.52         13.63         1.30 o
  -6   6   5        336.94        323.75         5.23 o
  -5   6   5        117.35        121.29         2.28 o
  -4   6   5         92.28         93.65         2.30 o
  -3   6   5         88.78         88.23         2.07 o
  -2   6   5         55.33         56.37         1.73 o
  -1   6   5          3.27          4.39         0.74 o
   0   6   5       2708.92       2760.27        22.84 o
   1   6   5        282.56        281.53         2.93 o
   2   6   5         64.51         60.70         1.39 o
   3   6   5          4.43          2.63         0.85 o
   4   6   5          0.67         -0.40         0.84 o
   5   6   5       1676.92       1582.85        13.64 o
   6   6   5        722.45        698.90         7.52 o
   7   6   5         13.27         12.96         1.34 o
   8   6   5          1.36          2.74         1.24 o
  -9   7   5        784.88        849.16         9.03 o
  -8   7   5        893.34        936.89        12.01 o
  -7   7   5        221.27        212.80         3.10 o
  -6   7   5         22.26         31.65         1.94 o
  -5   7   5        218.88        178.04         3.33 o
  -4   7   5         68.29         62.96         2.06 o
  -3   7   5        295.16        293.26         3.93 o
  -2   7   5         22.76         24.12         1.61 o
  -1   7   5        102.15        106.68         1.98 o
   0   7   5          2.08          3.15         1.29 o
   1   7   5         72.01         66.69         2.13 o
   2   7   5        179.74        185.63         2.37 o
   3   7   5         61.70         62.11         1.81 o
   4   7   5        322.40        322.81         3.52 o
   5   7   5        161.71        161.79         2.52 o
   6   7   5         31.36         22.78         1.44 o
   7   7   5         92.93        102.10         2.87 o
   8   7   5          0.11          0.84         1.40 o
  -8   8   5         66.42         63.76         2.78 o
  -7   8   5        220.02        218.26         3.89 o
  -6   8   5        179.41        151.87         3.21 o
  -5   8   5         38.64         40.59         2.59 o
  -4   8   5          3.41          5.20         1.32 o
  -3   8   5        539.63        513.81         7.91 o
  -2   8   5        255.41        226.91         3.95 o
  -1   8   5       1030.41        981.97        10.17 o
   0   8   5        858.28        862.32         9.16 o
   1   8   5        479.80        449.47         5.42 o
   2   8   5         72.20         78.32         1.89 o
   3   8   5        311.51        312.27         3.32 o
   4   8   5       2003.54       2013.00        18.48 o
   5   8   5        249.10        248.26         3.34 o
   6   8   5        188.43        208.00         3.80 o
   7   8   5        474.63        497.38        14.25 o
  -7   9   5         17.48         17.95         2.12 o
  -6   9   5          0.02          0.01         1.09 o
  -5   9   5         36.17         33.19         1.81 o
  -4   9   5          0.48         -1.23         1.23 o
  -3   9   5        180.44        150.76         3.59 o
  -2   9   5         99.49         91.23         2.94 o
  -1   9   5        160.55        168.16         3.10 o
   0   9   5        136.59        134.80         2.57 o
   1   9   5          3.06          3.25         0.97 o
   2   9   5         22.80         22.51         1.69 o
   3   9   5         37.54         37.38         1.97 o
   4   9   5        159.33        153.10         2.91 o
   5   9   5          0.04          0.78         0.98 o
   6   9   5          0.49          0.28         1.40 o
  -6  10   5        301.60        308.10         5.29 o
  -5  10   5        158.60        154.21         2.96 o
  -4  10   5         95.59        112.84         2.58 o
  -3  10   5        625.53        637.30        10.56 o
  -2  10   5        406.15        392.57         6.85 o
  -1  10   5         79.50         73.06         3.22 o
   0  10   5         72.36         75.33         3.92 o
   1  10   5        259.31        237.65         4.92 o
   2  10   5        246.87        258.44         4.99 o
   3  10   5        262.64        271.55         3.98 o
   4  10   5        127.18        131.68         2.97 o
  -4  11   5          0.35          1.03         2.93 o
  -3  11   5        119.15        118.70         3.15 o
  -2  11   5        224.98        234.41         4.06 o
  -1  11   5         20.77         25.16         3.31 o
   0  11   5         96.13        106.26         9.78 o
   1  11   5        147.97        142.86         3.49 o
   2  11   5          1.80          3.48         1.68 o
 -12   0   6         16.87         16.22         4.61 o
 -11   0   6        449.63        409.29         8.29 o
 -10   0   6          1.62          0.83         1.84 o
  -9   0   6          0.16          0.28         1.58 o
  -8   0   6        291.48        253.97         6.29 o
  -7   0   6          3.50          5.31         1.96 o
  -6   0   6        344.53        366.24         6.46 o
  -5   0   6        504.43        476.03         9.26 o
  -4   0   6        465.92        417.58         6.84 o
  -3   0   6        119.41        106.47         3.63 o
  -2   0   6        197.22        199.14        11.60 o
  -1   0   6         52.62         38.29         2.24 o
   0   0   6        171.40        144.70         5.85 o
   1   0   6       1356.46       1266.25        16.93 o
   2   0   6        695.25        698.40         8.37 o
   3   0   6        972.68       1032.42        10.96 o
   4   0   6        871.85        877.53         8.85 o
   5   0   6       3275.97       3338.38        33.92 o
   6   0   6         46.83         46.93         1.90 o
   7   0   6          3.56          6.93         1.42 o
   8   0   6       1080.44       1067.85        12.72 o
   9   0   6        127.64        136.84         4.64 o
  10   0   6         41.20         47.23         3.63 o
 -11   1   6        120.21        105.01         2.09 o
 -10   1   6        165.26        154.95         2.87 o
  -9   1   6        438.20        427.80         9.29 o
  -8   1   6        787.35        784.47        10.46 o
  -7   1   6        593.50        574.66         7.87 o
  -6   1   6          8.63          8.60         1.62 o
  -5   1   6         43.70         31.97         1.32 o
  -4   1   6         70.66         64.65         2.26 o
  -3   1   6        781.31        729.58        12.03 o
  -2   1   6        207.18        256.71         5.53 o
  -1   1   6      17672.26      16467.76       259.83 o
   0   1   6        874.65        908.04        16.22 o
   1   1   6        333.85        317.83         3.67 o
   2   1   6       1205.23       1246.88         9.37 o
   3   1   6        520.21        579.06         4.68 o
   4   1   6        726.07        776.03         5.47 o
   5   1   6        415.66        372.42         3.27 o
   6   1   6        279.60        279.52         2.81 o
   7   1   6        658.61        655.73         5.43 o
   8   1   6        268.21        293.90         3.53 o
   9   1   6        121.63        112.92         2.13 o
  10   1   6        232.19        258.49         4.78 o
 -11   2   6        181.15        173.79         2.79 o
 -10   2   6          0.41          1.76         1.69 o
  -9   2   6        497.44        490.15         6.34 o
  -8   2   6         18.94         18.48         1.46 o
  -7   2   6        741.48        715.38         8.69 o
  -6   2   6        408.81        412.03         4.69 o
  -5   2   6        375.94        390.58         4.35 o
  -4   2   6        216.00        226.67         3.29 o
  -3   2   6       3299.29       3573.94        48.01 o
  -2   2   6          6.83          7.75         1.14 o
  -1   2   6        470.87        484.48         5.80 o
   0   2   6        136.56        101.29         1.40 o
   1   2   6       2578.99       2649.30        23.50 o
   2   2   6       3231.13       3488.00        25.40 o
   3   2   6          2.75          2.04         0.55 o
   4   2   6        731.41        744.56         5.34 o
   5   2   6         17.64         23.48         1.04 o
   6   2   6         41.04         41.80         1.46 o
   7   2   6        242.52        255.05         3.00 o
   8   2   6        190.55        173.66         2.86 o
   9   2   6        382.95        353.39         4.62 o
 -11   3   6       1173.29       1134.49        15.43 o
 -10   3   6       1700.73       1724.25        24.50 o
  -9   3   6          2.88          6.22         3.05 o
  -8   3   6         30.75         30.97         2.02 o
  -7   3   6        205.66        205.30         3.86 o
  -6   3   6       1652.86       1651.84        15.85 o
  -5   3   6       1569.98       1564.27        14.19 o
  -4   3   6       2647.73       2602.19        30.27 o
  -3   3   6       2267.93       2319.44        25.53 o
  -2   3   6       1993.54       1968.44        23.48 o
  -1   3   6         12.76          6.43         1.20 o
   0   3   6        125.49        155.13         2.88 o
   1   3   6       1239.28       1323.05         9.92 o
   2   3   6       1510.88       1613.52        11.57 o
   3   3   6       2797.15       2924.52        22.31 o
   4   3   6        585.77        580.61         4.70 o
   5   3   6        372.28        365.80         3.45 o
   6   3   6         13.61         16.64         1.52 o
   7   3   6        254.16        254.68         2.98 o
   8   3   6         10.19         12.51         1.19 o
   9   3   6         56.99         70.26         2.71 o
 -11   4   6        132.97        121.96         2.40 o
 -10   4   6         13.57         18.17         1.87 o
  -9   4   6        163.13        189.37         3.37 o
  -8   4   6        369.33        359.23         5.12 o
  -7   4   6         41.97         49.58         2.05 o
  -6   4   6         58.01         45.88         1.86 o
  -5   4   6        228.83        268.37         3.26 o
  -4   4   6         75.22         97.17         2.08 o
  -3   4   6        443.82        411.32         5.54 o
  -2   4   6       1040.91       1152.97        11.84 o
  -1   4   6        233.09        283.33         3.43 o
   0   4   6          1.22          4.04         0.55 o
   1   4   6       1209.42       1207.12         9.59 o
   2   4   6        288.88        288.67         2.72 o
   3   4   6         54.49         43.75         1.11 o
   4   4   6        211.03        235.42         2.35 o
   5   4   6        310.72        318.55         3.24 o
   6   4   6        109.30        103.76         2.01 o
   7   4   6          1.71          3.93         1.06 o
   8   4   6          4.43         11.66         2.48 o
   9   4   6        152.57        176.37         7.69 o
 -10   5   6          0.59          0.52         1.27 o
  -9   5   6          3.06          3.65         1.03 o
  -8   5   6         69.09         66.33         2.13 o
  -7   5   6         59.44         49.86         2.05 o
  -6   5   6        425.60        410.04         5.31 o
  -5   5   6        800.49        770.51         7.61 o
  -4   5   6          7.10          6.35         1.32 o
  -3   5   6          0.65          1.96         0.74 o
  -2   5   6        358.52        371.13         4.16 o
  -1   5   6          3.31          7.68         0.80 o
   0   5   6        725.37        697.07         7.39 o
   1   5   6        204.88        216.48         2.40 o
   2   5   6        166.63        161.85         2.09 o
   3   5   6         87.39         84.93         1.48 o
   4   5   6       1557.50       1559.75        11.94 o
   5   5   6        499.64        458.15         4.73 o
   6   5   6         83.43         71.47         1.98 o
   7   5   6         38.37         34.80         1.89 o
   8   5   6        211.54        218.70         3.25 o
 -10   6   6        119.65        119.57         2.94 o
  -9   6   6          0.21          0.36         1.20 o
  -8   6   6        162.67        152.88         2.97 o
  -7   6   6         39.37         46.09         1.86 o
  -6   6   6         50.28         31.41         1.71 o
  -5   6   6          7.08         10.67         1.11 o
  -4   6   6        273.32        280.21         4.04 o
  -3   6   6          7.46          7.71         1.06 o
  -2   6   6        416.88        414.01         4.36 o
  -1   6   6       1136.76       1080.90         9.35 o
   0   6   6       5045.36       5041.19        40.92 o
   1   6   6        401.38        378.63         3.69 o
   2   6   6        190.80        188.12         2.26 o
   3   6   6        125.24        111.05         1.97 o
   4   6   6       2032.48       1963.10        22.04 o
   5   6   6          2.05          4.36         0.86 o
   6   6   6        537.02        535.35         5.67 o
   7   6   6        170.72        163.93         3.02 o
   8   6   6        335.64        334.35         5.06 o
  -9   7   6        583.15        600.46         7.76 o
  -8   7   6        740.03        773.47        13.24 o
  -7   7   6         49.23         55.34         1.94 o
  -6   7   6          0.70          2.10         1.01 o
  -5   7   6        133.00        104.99         2.96 o
  -4   7   6         28.98         38.73         1.88 o
  -3   7   6          1.73          1.67         1.04 o
  -2   7   6          0.59          1.45         0.79 o
  -1   7   6         66.13         63.71         2.03 o
   0   7   6       2636.26       2574.02        23.30 o
   1   7   6        425.36        391.87         4.16 o
   2   7   6         92.51         93.45         2.13 o
   3   7   6        115.13        103.38         1.98 o
   4   7   6        362.64        358.48         3.57 o
   5   7   6         61.36         81.45         2.14 o
   6   7   6        177.86        205.86         3.52 o
   7   7   6        158.65        165.32         2.75 o
  -8   8   6         97.24         96.94         4.47 o
  -7   8   6        106.58        108.46         2.59 o
  -6   8   6          3.87          3.79         1.45 o
  -5   8   6         10.33          4.21         1.16 o
  -4   8   6         30.03         35.95         2.26 o
  -3   8   6         25.69         29.67         1.89 o
  -2   8   6        153.20        152.74         3.75 o
  -1   8   6        192.25        194.37         3.10 o
   0   8   6        675.80        642.04         6.73 o
   1   8   6       2192.53       2184.31        18.96 o
   2   8   6         34.05         32.21         1.52 o
   3   8   6         21.23         29.29         1.43 o
   4   8   6        461.85        471.23         5.07 o
   5   8   6        578.81        530.67         6.24 o
   6   8   6         70.61         67.24         2.30 o
  -7   9   6        504.34        562.07        10.57 o
  -6   9   6        710.14        747.81         9.98 o
  -5   9   6         78.15         69.37         2.52 o
  -4   9   6        418.28        416.24         8.89 o
  -3   9   6        608.12        575.18         7.63 o
  -2   9   6         12.92         14.08         1.56 o
  -1   9   6        200.87        215.67         4.13 o
   0   9   6        104.31        102.10         2.20 o
   1   9   6        507.90        485.94         4.99 o
   2   9   6        196.90        188.52         2.94 o
   3   9   6        939.39        906.55         9.99 o
   4   9   6        519.69        507.12         5.99 o
   5   9   6         81.95         98.70         2.90 o
  -6  10   6         12.46          9.18         1.44 o
  -5  10   6         19.25         24.01         2.24 o
  -4  10   6          9.56         12.93         1.41 o
  -3  10   6        257.45        258.44         4.41 o
  -2  10   6         90.96        101.82         3.16 o
  -1  10   6         82.49         83.62         4.99 o
   0  10   6         31.43         29.25         2.32 o
   1  10   6        383.30        364.66         6.57 o
   2  10   6         25.79         26.48         2.52 o
   3  10   6        185.04        201.90         3.65 o
   4  10   6          1.22          2.40         1.39 o
  -4  11   6        496.39        514.43        13.13 o
  -3  11   6        313.61        321.24        14.53 o
  -2  11   6         21.13         19.53         1.75 o
  -1  11   6         88.17         88.54         3.94 o
   0  11   6        463.82        517.31         9.97 o
   1  11   6         22.53         25.60         2.79 o
   2  11   6          1.53          3.35         1.68 o
 -11   1   7        381.16        394.77         4.69 o
 -10   1   7        745.16        738.25         8.81 o
  -9   1   7        467.49        453.47         8.01 o
  -8   1   7       1681.91       1622.38        20.19 o
  -7   1   7        690.46        705.11         8.50 o
  -6   1   7        596.78        663.62         9.03 o
  -5   1   7        429.53        430.38         5.05 o
  -4   1   7        350.72        321.40         4.30 o
  -3   1   7        656.23        754.89        14.40 o
  -2   1   7         24.37         33.82         1.54 o
  -1   1   7        431.74        434.03         6.19 o
   0   1   7        111.38         92.75         1.45 o
   1   1   7       1143.03       1143.80         8.22 o
   2   1   7        703.27        660.61         5.46 o
   3   1   7        658.20        645.50         4.75 o
   4   1   7       2298.29       2457.64        16.07 o
   5   1   7       1080.93       1106.47         8.48 o
   6   1   7        770.42        753.16         6.94 o
   7   1   7        550.02        543.35         4.65 o
   8   1   7        752.24        747.98         7.32 o
   9   1   7          6.59         11.13         1.16 o
 -11   2   7         12.66         14.98         2.68 o
 -10   2   7        116.64        106.34         3.20 o
  -9   2   7          4.13         10.04         2.07 o
  -8   2   7       2860.28       2889.76        28.53 o
  -7   2   7        372.29        371.56         5.19 o
  -6   2   7        540.13        547.38         6.96 o
  -5   2   7         36.28         39.20         1.57 o
  -4   2   7       1325.42       1453.15        16.33 o
  -3   2   7        218.22        256.62         3.07 o
  -2   2   7        121.05        115.55         1.80 o
  -1   2   7          0.82         -0.60         0.60 o
   0   2   7        192.13        174.44         1.91 o
   1   2   7        616.88        655.70         5.16 o
   2   2   7        224.76        237.91         2.19 o
   3   2   7          3.85          4.60         0.65 o
   4   2   7        635.63        695.66         5.29 o
   5   2   7        439.11        457.88         4.26 o
   6   2   7         38.61         41.69         1.41 o
   7   2   7        173.48        184.51         2.58 o
   8   2   7        371.47        401.41         4.38 o
   9   2   7         23.92         20.12         1.64 o
 -11   3   7         10.17         10.31         1.61 o
 -10   3   7          3.07          2.70         1.12 o
  -9   3   7         34.25         29.88         1.95 o
  -8   3   7        330.18        336.43         4.93 o
  -7   3   7         98.80        107.34         2.36 o
  -6   3   7        113.90        112.56         2.80 o
  -5   3   7        766.54        828.69         7.92 o
  -4   3   7         26.21         28.97         1.25 o
  -3   3   7       2366.80       2406.63        29.54 o
  -2   3   7         16.99         23.00         1.14 o
  -1   3   7         14.47         14.33         0.98 o
   0   3   7        218.46        238.18         2.33 o
   1   3   7        133.48        135.33         1.59 o
   2   3   7         35.37         36.92         1.00 o
   3   3   7        306.60        316.39         2.68 o
   4   3   7         63.41         58.05         1.25 o
   5   3   7         32.26         39.07         1.37 o
   6   3   7        439.32        447.04         4.92 o
   7   3   7         60.81         54.40         1.97 o
   8   3   7        389.46        368.72         4.53 o
   9   3   7        158.45        155.31         5.02 o
 -11   4   7        420.77        424.48         6.66 o
 -10   4   7        285.21        274.65         5.11 o
  -9   4   7        973.54        976.96        12.67 o
  -8   4   7          6.69          9.48         1.51 o
  -7   4   7          1.38          0.80         1.03 o
  -6   4   7         30.13         31.95         1.88 o
  -5   4   7        620.17        669.82         7.72 o
  -4   4   7        283.34        269.79         3.12 o
  -3   4   7        252.23        255.45         3.26 o
  -2   4   7         27.80         19.64         1.58 o
  -1   4   7        700.52        724.97         7.33 o
   0   4   7        173.38        190.14         2.15 o
   1   4   7        220.04        220.08         2.08 o
   2   4   7        232.01        259.12         2.41 o
   3   4   7         72.36         86.85         1.34 o
   4   4   7         65.32         69.96         1.77 o
   5   4   7          0.06          0.37         0.85 o
   6   4   7        185.08        186.97         2.82 o
   7   4   7          2.83          1.06         0.86 o
   8   4   7         95.38        109.77         3.07 o
   9   4   7         41.92         43.20         4.61 o
 -10   5   7        243.86        249.36         4.66 o
  -9   5   7        141.04        141.78         3.00 o
  -8   5   7       1333.26       1330.50        15.80 o
  -7   5   7       1431.29       1514.42        17.17 o
  -6   5   7         21.05         21.54         1.68 o
  -5   5   7         27.86         26.30         1.60 o
  -4   5   7         28.46         31.80         1.51 o
  -3   5   7       3153.60       3343.53        26.83 o
  -2   5   7         35.72         27.22         1.28 o
  -1   5   7        653.64        630.10         6.07 o
   0   5   7         66.39         47.68         1.95 o
   1   5   7        341.66        315.95         2.91 o
   2   5   7        426.97        405.82         3.32 o
   3   5   7       2178.42       2162.25        15.07 o
   4   5   7        449.73        446.80         4.21 o
   5   5   7         43.34         55.74         1.86 o
   6   5   7        566.39        569.10         5.98 o
   7   5   7       1176.83       1189.79        11.96 o
   8   5   7        136.24        140.86         2.69 o
 -10   6   7         67.96         77.95         2.41 o
  -9   6   7        239.14        236.07         3.72 o
  -8   6   7         59.50         56.56         2.34 o
  -7   6   7        288.28        291.36         4.37 o
  -6   6   7         27.59         26.84         1.92 o
  -5   6   7         23.56         25.53         1.71 o
  -4   6   7         19.80         30.07         1.78 o
  -3   6   7         69.19         68.64         1.82 o
  -2   6   7         57.72         62.63         1.72 o
  -1   6   7          0.09          0.72         0.79 o
   0   6   7          0.92          2.03         0.78 o
   1   6   7        193.58        194.82         2.55 o
   2   6   7         47.37         48.19         1.35 o
   3   6   7         35.05         35.43         1.30 o
   4   6   7        400.21        359.85         3.77 o
   5   6   7         12.68         11.91         1.14 o
   6   6   7         95.32         87.53         1.93 o
   7   6   7        109.24        107.52         2.25 o
   8   6   7        185.33        200.98         4.30 o
  -9   7   7          0.96          1.20         1.86 o
  -8   7   7        203.58        200.53         3.33 o
  -7   7   7        543.75        592.19         6.82 o
  -6   7   7        537.05        557.86         7.98 o
  -5   7   7        296.96        319.55         4.84 o
  -4   7   7        519.21        515.61         5.91 o
  -3   7   7        196.30        194.80         3.04 o
  -2   7   7        158.05        157.48         2.91 o
  -1   7   7       1009.13        976.14         9.42 o
   0   7   7       2140.18       2175.78        18.84 o
   1   7   7       1738.14       1701.92        14.97 o
   2   7   7        514.22        494.08         4.87 o
   3   7   7        726.55        710.00         5.70 o
   4   7   7         37.97         40.57         1.48 o
   5   7   7         94.47         72.60         1.86 o
   6   7   7        118.45        129.75         2.46 o
   7   7   7        553.61        553.40        13.41 o
  -8   8   7        218.49        237.94         4.59 o
  -7   8   7         81.46         82.22         2.31 o
  -6   8   7        105.86        116.46         2.88 o
  -5   8   7          9.64          2.29         1.10 o
  -4   8   7        133.96        153.57         3.33 o
  -3   8   7        151.96        136.94         2.57 o
  -2   8   7         22.03         20.22         1.73 o
  -1   8   7        237.82        226.95         3.39 o
   0   8   7         28.91         22.74         1.59 o
   1   8   7         16.61         15.56         1.28 o
   2   8   7        370.29        369.37         3.91 o
   3   8   7         10.83         14.44         1.53 o
   4   8   7          0.11          0.42         0.87 o
   5   8   7        575.39        550.89         6.03 o
   6   8   7          7.51          3.75         1.16 o
  -7   9   7         90.67        112.28         2.81 o
  -6   9   7         23.35         20.97         1.77 o
  -5   9   7        114.44        122.49         2.83 o
  -4   9   7          4.76          9.71         1.82 o
  -3   9   7        304.40        309.13         5.62 o
  -2   9   7        187.88        170.62         3.41 o
  -1   9   7          7.36          7.69         1.19 o
   0   9   7         29.31         28.52         1.55 o
   1   9   7         16.26         11.83         1.38 o
   2   9   7        417.77        407.49         5.32 o
   3   9   7         34.81         33.97         1.67 o
   4   9   7          1.05          1.65         1.31 o
   5   9   7         45.61         46.95         4.89 o
  -6  10   7         16.24         20.68         2.79 o
  -5  10   7         11.91         18.08         3.54 o
  -4  10   7        565.05        575.60         7.85 o
  -3  10   7         26.78         21.43         1.82 o
  -2  10   7         25.25         17.61         3.63 o
  -1  10   7          0.05          1.61         1.54 o
   0  10   7          1.15          2.76         1.52 o
   1  10   7        110.76        102.32         3.76 o
   2  10   7          2.18          1.06         1.31 o
   3  10   7          2.01          3.68         1.43 o
  -3  11   7        898.73        896.70        22.36 o
  -2  11   7        752.25        807.83        20.12 o
  -1  11   7        140.49        148.50         4.16 o
   0  11   7         39.31         36.61         3.21 o
   1  11   7          3.66          2.29         1.40 o
 -11   0   8        288.70        283.44         5.05 o
 -10   0   8        236.67        238.54         5.83 o
  -9   0   8        374.35        383.26         8.29 o
  -8   0   8       2258.09       2296.64        58.13 o
  -7   0   8        261.38        274.23         6.40 o
  -6   0   8       2893.53       2768.64        38.51 o
  -5   0   8       4936.42       5135.60        72.87 o
  -4   0   8       2952.59       3258.04       120.71 o
  -3   0   8        789.43        876.71        14.60 o
  -2   0   8       1300.36       1296.50        16.34 o
  -1   0   8        664.02        545.96         7.49 o
   0   0   8        687.41        739.37         8.88 o
   1   0   8       1124.65       1049.31        13.47 o
   2   0   8        498.24        505.16         7.55 o
   3   0   8       2421.73       2490.05        24.09 o
   4   0   8         81.13         95.05         2.06 o
   5   0   8       1826.85       1732.45        18.23 o
   6   0   8        603.91        605.03         7.15 o
   7   0   8        622.37        635.63         7.46 o
   8   0   8         21.34         20.46         1.74 o
   9   0   8        208.62        202.97         7.75 o
 -11   1   8          0.06         -0.22         1.21 o
 -10   1   8          3.28          3.11         1.13 o
  -9   1   8          6.25          5.48         1.10 o
  -8   1   8        373.45        369.10         5.68 o
  -7   1   8         40.02         40.64         1.92 o
  -6   1   8          1.24          3.71         1.55 o
  -5   1   8       1441.79       1407.05        13.58 o
  -4   1   8        467.17        451.55         8.77 o
  -3   1   8        181.47        186.67         2.67 o
  -2   1   8         87.81         66.98         2.02 o
  -1   1   8          4.92          7.24         0.93 o
   0   1   8         69.95         57.76         1.32 o
   1   1   8        747.17        761.31         6.48 o
   2   1   8        981.78        946.67         7.18 o
   3   1   8        147.11        119.12         1.44 o
   4   1   8        468.37        469.95         3.88 o
   5   1   8         20.84         20.16         1.12 o
   6   1   8         51.87         54.41         1.45 o
   7   1   8        538.04        532.62         4.55 o
   8   1   8        617.10        609.56         6.50 o
   9   1   8         58.56         61.87         2.66 o
 -11   2   8          6.17          8.30         2.00 o
 -10   2   8          5.51          7.08         1.19 o
  -9   2   8        944.47        951.14        11.13 o
  -8   2   8        116.01        103.61         2.39 o
  -7   2   8        381.18        334.83         4.77 o
  -6   2   8        228.42        209.83         3.95 o
  -5   2   8        152.11        155.12         3.30 o
  -4   2   8        823.58        803.71         8.20 o
  -3   2   8       2038.28       2192.50        18.59 o
  -2   2   8       6229.46       6617.02        57.50 o
  -1   2   8        808.98        769.12         6.47 o
   0   2   8        258.49        266.87         2.46 o
   1   2   8        431.32        473.37         3.79 o
   2   2   8       1224.69       1240.12         9.12 o
   3   2   8          1.30          2.69         0.57 o
   4   2   8          8.94          7.06         0.75 o
   5   2   8        457.26        461.89         4.30 o
   6   2   8        337.25        322.36         3.52 o
   7   2   8        177.44        166.78         2.24 o
   8   2   8          9.21         17.20         1.56 o
   9   2   8         29.04         24.56         1.96 o
 -11   3   8          0.13          1.49         0.87 o
 -10   3   8        148.69        144.37         3.39 o
  -9   3   8         61.35         57.69         2.74 o
  -8   3   8        844.20        848.73        11.24 o
  -7   3   8        156.01        147.82         2.76 o
  -6   3   8         23.14         25.88         1.61 o
  -5   3   8        344.17        379.87         4.20 o
  -4   3   8        160.24        174.33         2.58 o
  -3   3   8       1636.73       1611.93        13.87 o
  -2   3   8        939.75        885.64         8.43 o
  -1   3   8       1544.77       1453.48        11.41 o
   0   3   8        747.96        651.53         5.41 o
   1   3   8       1354.10       1408.90         9.78 o
   2   3   8         85.10        116.01         1.55 o
   3   3   8        432.02        513.04         4.27 o
   4   3   8        441.20        410.96         4.09 o
   5   3   8       1990.61       1981.73        21.07 o
   6   3   8       2105.86       2155.54        17.51 o
   7   3   8        339.84        338.95         4.24 o
   8   3   8        202.41        215.72         2.87 o
 -11   4   8         80.58         83.58         3.95 o
 -10   4   8          0.54          1.77         1.13 o
  -9   4   8          4.99          4.30         1.53 o
  -8   4   8        413.69        448.57         6.83 o
  -7   4   8       1406.60       1438.27        16.37 o
  -6   4   8        806.04        779.37         9.41 o
  -5   4   8        447.11        429.23         4.69 o
  -4   4   8          0.47          1.09         0.84 o
  -3   4   8        448.59        537.34         5.28 o
  -2   4   8        116.43        135.32         2.13 o
  -1   4   8        197.49        158.19         2.20 o
   0   4   8          0.51          0.58         0.60 o
   1   4   8         34.99         30.11         1.01 o
   2   4   8        688.46        709.74         5.39 o
   3   4   8        765.99        722.56         5.34 o
   4   4   8         33.22         37.67         1.38 o
   5   4   8         15.49         13.92         1.13 o
   6   4   8          1.39          1.00         0.97 o
   7   4   8          8.57         10.37         1.77 o
   8   4   8        228.63        236.93         3.60 o
 -10   5   8        443.21        430.67         6.88 o
  -9   5   8          7.88          9.38         1.16 o
  -8   5   8        124.36        128.84         3.13 o
  -7   5   8          1.13          2.81         1.19 o
  -6   5   8          0.18         -0.26         1.08 o
  -5   5   8        572.31        548.37         6.23 o
  -4   5   8        317.55        292.09         3.45 o
  -3   5   8        709.16        714.37         6.84 o
  -2   5   8         42.13         40.86         1.42 o
  -1   5   8         40.36         31.45         1.16 o
   0   5   8          1.36          3.83         0.69 o
   1   5   8         53.73         45.50         1.34 o
   2   5   8         28.09         31.36         1.17 o
   3   5   8        242.10        215.50         2.32 o
   4   5   8        118.32        110.93         2.05 o
   5   5   8         37.26         42.01         1.56 o
   6   5   8          0.40          0.58         1.00 o
   7   5   8         21.39         23.04         1.61 o
   8   5   8        102.06        118.55         2.98 o
 -10   6   8        289.27        321.18         6.48 o
  -9   6   8        522.28        538.86         8.55 o
  -8   6   8        127.69        132.96         2.76 o
  -7   6   8         13.63         18.30         1.80 o
  -6   6   8       1221.62       1218.93        18.48 o
  -5   6   8       1726.89       1716.30        16.68 o
  -4   6   8       1767.77       1784.04        18.85 o
  -3   6   8        230.07        215.74         3.56 o
  -2   6   8        400.18        380.29         4.40 o
  -1   6   8       2174.24       2148.17        16.93 o
   0   6   8       1877.29       1849.34        15.38 o
   1   6   8         37.31         44.27         1.43 o
   2   6   8          2.61          3.22         0.80 o
   3   6   8         73.07         73.12         2.26 o
   4   6   8         77.84         87.33         1.80 o
   5   6   8         40.54         40.12         1.54 o
   6   6   8         10.40         10.20         1.08 o
   7   6   8         21.59         23.70         1.77 o
  -9   7   8          0.97          1.42         1.18 o
  -8   7   8         21.48         22.17         2.27 o
  -7   7   8         77.91         70.98         2.74 o
  -6   7   8        473.09        488.98         8.43 o
  -5   7   8        755.88        755.17        10.67 o
  -4   7   8         25.43         26.26         1.91 o
  -3   7   8         33.36         32.86         1.73 o
  -2   7   8       1693.79       1676.85        16.85 o
  -1   7   8        274.86        266.73         3.26 o
   0   7   8          7.41          6.15         0.93 o
   1   7   8         36.10         39.25         1.71 o
   2   7   8          3.07          4.64         0.84 o
   3   7   8       2048.97       1990.13        15.60 o
   4   7   8         48.93         41.99         1.75 o
   5   7   8        166.11        174.41         3.03 o
   6   7   8        197.76        179.25         3.10 o
  -8   8   8        181.00        188.12         3.83 o
  -7   8   8         11.26         13.02         1.35 o
  -6   8   8        239.31        244.22         3.80 o
  -5   8   8        176.71        189.92         4.44 o
  -4   8   8         75.08         58.26         2.41 o
  -3   8   8        241.72        232.43         3.42 o
  -2   8   8        753.46        724.49         8.73 o
  -1   8   8       1244.21       1220.61        11.77 o
   0   8   8        195.92        180.67         2.62 o
   1   8   8         84.11         84.65         1.93 o
   2   8   8         12.17         10.18         0.90 o
   3   8   8         40.76         45.68         1.63 o
   4   8   8        175.70        182.53         2.84 o
   5   8   8        113.90        101.49         3.69 o
   6   8   8         74.96         58.97         3.63 o
  -7   9   8        111.64        102.89         3.35 o
  -6   9   8         40.81         38.38         2.00 o
  -5   9   8          7.70         17.38         2.75 o
  -4   9   8        394.92        375.48         5.75 o
  -3   9   8         19.47         19.67         1.71 o
  -2   9   8         88.35         86.01         2.41 o
  -1   9   8          0.92          2.14         1.26 o
   0   9   8        383.13        394.87         5.42 o
   1   9   8          7.69          9.04         1.05 o
   2   9   8        305.53        316.56         3.95 o
   3   9   8        278.03        274.99         3.77 o
   4   9   8        259.71        251.00         3.92 o
  -5  10   8         85.69         85.51         2.57 o
  -4  10   8        746.49        745.17        11.50 o
  -3  10   8        252.04        239.26         5.72 o
  -2  10   8        392.77        420.02         8.58 o
  -1  10   8        160.40        165.66         4.53 o
   0  10   8        134.34        135.59         3.94 o
   1  10   8         87.22        104.37         3.10 o
   2  10   8          2.59          5.92         1.86 o
 -11   1   9         73.26         69.06         1.92 o
 -10   1   9        615.94        620.96         7.59 o
  -9   1   9        648.78        648.33         7.96 o
  -8   1   9        146.12        137.37         3.12 o
  -7   1   9        770.20        756.34         9.08 o
  -6   1   9        116.62        103.95         2.86 o
  -5   1   9        311.26        319.10         4.79 o
  -4   1   9        188.23        231.38         3.00 o
  -3   1   9         39.11         53.24         1.60 o
  -2   1   9       1786.36       1927.72        15.44 o
  -1   1   9         96.14         95.94         1.44 o
   0   1   9          0.12          1.05         0.53 o
   1   1   9        188.82        212.11         2.36 o
   2   1   9         14.49         16.62         0.84 o
   3   1   9         68.29         68.51         1.22 o
   4   1   9        432.21        445.38         3.88 o
   5   1   9        503.24        507.77         5.05 o
   6   1   9        279.78        251.34         2.65 o
   7   1   9        222.45        238.55         2.95 o
   8   1   9        454.85        464.88         5.18 o
 -11   2   9        416.00        434.50         6.01 o
 -10   2   9         17.71         16.04         1.57 o
  -9   2   9         40.30         44.03         2.90 o
  -8   2   9        164.22        156.42         2.85 o
  -7   2   9         48.91         54.80         2.05 o
  -6   2   9        743.42        693.95         9.24 o
  -5   2   9        878.67        891.07         9.65 o
  -4   2   9       2989.21       3141.96        28.15 o
  -3   2   9       2053.24       2087.15        17.78 o
  -2   2   9       6505.70       7068.41        57.31 o
  -1   2   9          5.25          2.91         0.61 o
   0   2   9        198.37        170.51         2.08 o
   1   2   9       1984.15       2090.11        14.79 o
   2   2   9       1169.09       1119.88         8.36 o
   3   2   9        899.02        877.08         6.47 o
   4   2   9        152.60        137.82         2.01 o
   5   2   9        573.05        557.88         4.81 o
   6   2   9        109.87        114.61         2.08 o
   7   2   9         47.27         56.16         1.68 o
   8   2   9         90.02         92.01         2.17 o
 -11   3   9         40.47         37.76         1.57 o
 -10   3   9        110.06        102.07         2.79 o
  -9   3   9        371.60        354.22         5.51 o
  -8   3   9        462.47        498.33         8.55 o
  -7   3   9          3.23          3.83         1.12 o
  -6   3   9         13.93         14.98         1.43 o
  -5   3   9        162.89        146.80         2.61 o
  -4   3   9       1045.10       1096.43        11.27 o
  -3   3   9        602.91        617.58         6.14 o
  -2   3   9       1324.22       1420.30        12.09 o
  -1   3   9        367.10        389.31         3.67 o
   0   3   9          0.78          0.19         0.62 o
   1   3   9         27.29         27.62         0.99 o
   2   3   9        112.72        113.73         1.49 o
   3   3   9        231.98        226.80         2.24 o
   4   3   9          8.61          5.53         0.81 o
   5   3   9        355.23        355.16         3.56 o
   6   3   9         30.77         31.89         1.43 o
   7   3   9          5.90          5.38         0.92 o
   8   3   9         64.91         65.59         1.83 o
 -11   4   9        319.49        302.63         5.00 o
 -10   4   9        328.21        361.75        12.44 o
  -9   4   9         65.75         57.15         2.96 o
  -8   4   9        451.62        442.29         7.57 o
  -7   4   9       1708.34       1723.38        19.39 o
  -6   4   9        544.63        531.85         6.36 o
  -5   4   9         19.45         19.34         1.41 o
  -4   4   9         23.30         23.64         1.18 o
  -3   4   9       3267.30       3354.86        27.00 o
  -2   4   9        237.21        221.91         2.39 o
  -1   4   9       1025.65       1015.99         8.21 o
   0   4   9         35.95         34.93         1.16 o
   1   4   9       1445.94       1357.43         9.96 o
   2   4   9        284.05        259.30         2.51 o
   3   4   9        168.24        152.82         1.92 o
   4   4   9        553.05        551.31         4.96 o
   5   4   9        537.46        526.11         4.81 o
   6   4   9        575.54        604.13         7.10 o
   7   4   9         80.76         90.69         2.03 o
   8   4   9         33.91         34.33         2.29 o
 -10   5   9          9.64         10.75         2.79 o
  -9   5   9        370.06        367.32         6.34 o
  -8   5   9          1.62          1.45         1.08 o
  -7   5   9        195.33        182.55         3.37 o
  -6   5   9        136.79        137.64         3.30 o
  -5   5   9        145.44        141.72         2.78 o
  -4   5   9          0.65          0.64         0.92 o
  -3   5   9        140.13        120.51         2.16 o
  -2   5   9        150.80        129.58         2.16 o
  -1   5   9        353.38        372.44         3.48 o
   0   5   9         17.75         24.89         1.25 o
   1   5   9          2.25          5.59         2.52 o
   2   5   9        232.61        213.91         2.39 o
   3   5   9         67.52         64.93         1.72 o
   4   5   9         33.22         25.31         1.36 o
   5   5   9         37.79         39.96         1.64 o
   6   5   9        263.24        249.37         3.17 o
   7   5   9         27.33         29.68         2.02 o
 -10   6   9        247.74        245.81         5.23 o
  -9   6   9        121.29        139.98         4.03 o
  -8   6   9         68.41         62.51         2.20 o
  -7   6   9          0.54          1.03         1.07 o
  -6   6   9          2.06          5.02         1.65 o
  -5   6   9        366.75        358.08         4.50 o
  -4   6   9         40.85         41.41         2.11 o
  -3   6   9         78.73         79.34         2.17 o
  -2   6   9        148.23        142.26         2.33 o
  -1   6   9       1608.42       1578.48        14.09 o
   0   6   9          1.59          3.93         0.81 o
   1   6   9         57.96         58.06         1.72 o
   2   6   9         47.25         44.67         1.83 o
   3   6   9          0.83          0.60         0.78 o
   4   6   9         64.37         57.22         1.61 o
   5   6   9         79.64         74.87         1.76 o
   6   6   9         47.36         39.82         1.57 o
   7   6   9         35.55         35.00         2.52 o
  -9   7   9         61.43         52.43         3.39 o
  -8   7   9         18.47         24.93         1.99 o
  -7   7   9          0.15          0.61         1.10 o
  -6   7   9        305.61        289.80         4.89 o
  -5   7   9         15.02         17.20         1.71 o
  -4   7   9          3.86          4.32         1.07 o
  -3   7   9          3.23          4.44         1.05 o
  -2   7   9          6.74          5.95         1.09 o
  -1   7   9         11.21         12.65         2.33 o
   0   7   9        149.03        146.75         2.28 o
   1   7   9       1283.01       1235.57        11.40 o
   2   7   9          7.81          8.50         0.99 o
   3   7   9        503.42        457.20         4.83 o
   4   7   9       1236.15       1243.82        13.53 o
   5   7   9        184.31        195.64         2.76 o
   6   7   9         72.05         73.93         2.16 o
  -8   8   9        471.52        493.92        13.48 o
  -7   8   9         62.63         67.35         2.12 o
  -6   8   9        291.78        280.48         4.17 o
  -5   8   9        216.23        212.38         5.53 o
  -4   8   9       1800.82       1831.27        21.57 o
  -3   8   9         54.57         60.02         2.46 o
  -2   8   9         43.99         46.90         1.86 o
  -1   8   9        545.31        536.75         5.82 o
   0   8   9        309.02        297.23         3.55 o
   1   8   9         80.31         86.33         1.86 o
   2   8   9        255.59        258.12         3.36 o
   3   8   9        561.72        546.99         6.12 o
   4   8   9         83.21         72.08         1.93 o
   5   8   9        133.12        122.55         3.39 o
  -7   9   9         66.68         49.41         3.35 o
  -6   9   9          0.33          0.65         1.16 o
  -5   9   9         91.79        100.64         2.85 o
  -4   9   9        150.24        146.96         3.16 o
  -3   9   9         31.92         33.31         2.10 o
  -2   9   9          0.09          1.79         1.21 o
  -1   9   9         14.41         12.80         1.44 o
   0   9   9         98.70         89.80         2.37 o
   1   9   9         53.46         58.38         2.75 o
   2   9   9        114.47        126.53         2.59 o
   3   9   9         34.23         29.09         2.91 o
   4   9   9        155.48        147.53         6.43 o
  -5  10   9        193.18        191.96         6.15 o
  -4  10   9         25.12         33.98         2.35 o
  -3  10   9         22.74         25.35         2.57 o
  -2  10   9        452.20        483.52         9.57 o
  -1  10   9        257.76        279.24         6.20 o
   0  10   9        270.99        281.50         6.20 o
   1  10   9        212.89        246.45         8.10 o
   2  10   9        552.90        568.36        15.65 o
 -11   0  10         57.57         66.34         2.82 o
 -10   0  10          2.41          2.70         1.49 o
  -9   0  10         46.78         47.23         4.19 o
  -8   0  10       1044.62       1078.59        19.63 o
  -7   0  10        474.04        453.04         9.48 o
  -6   0  10        819.79        803.53        12.45 o
  -5   0  10       1717.62       1634.28        20.79 o
  -4   0  10       1188.42       1119.96        17.59 o
  -3   0  10         21.36         35.00         1.90 o
  -2   0  10       5038.66       5244.05        57.44 o
  -1   0  10       1065.36        892.93        11.80 o
   0   0  10       5075.86       5150.98        52.61 o
   1   0  10         37.77         35.10         2.67 o
   2   0  10        112.58         96.25         2.03 o
   3   0  10        924.54        971.00        10.85 o
   4   0  10       1357.89       1348.25        14.46 o
   5   0  10         37.93         39.86         1.88 o
   6   0  10        465.66        483.18         6.51 o
   7   0  10        209.61        215.12         3.72 o
   8   0  10        432.20        458.22         7.74 o
 -11   1  10         80.63         69.81         1.83 o
 -10   1  10         51.19         45.67         1.87 o
  -9   1  10        336.29        318.39         5.95 o
  -8   1  10         16.17         12.28         2.09 o
  -7   1  10         58.21         60.38         2.14 o
  -6   1  10         81.02         71.95         2.65 o
  -5   1  10        383.81        372.00         4.72 o
  -4   1  10       2150.62       2041.01        26.52 o
  -3   1  10         89.12         80.43         1.62 o
  -2   1  10        160.27        175.16         1.91 o
  -1   1  10          5.39          7.63         0.88 o
   0   1  10        974.35       1001.17        12.11 o
   1   1  10        758.47        757.24         6.08 o
   2   1  10         90.17         81.48         1.43 o
   3   1  10         56.04         50.78         1.24 o
   4   1  10        137.91        136.70         1.98 o
   5   1  10        458.83        458.00         4.12 o
   6   1  10        649.19        660.88         5.99 o
   7   1  10          0.11          0.27         0.76 o
   8   1  10         59.05         59.81         1.86 o
 -11   2  10        206.56        190.42         3.18 o
 -10   2  10        463.37        484.58         6.84 o
  -9   2  10        279.72        284.31         4.23 o
  -8   2  10         14.42         15.79         1.73 o
  -7   2  10        117.77        130.10         2.82 o
  -6   2  10         55.82         58.04         2.00 o
  -5   2  10       1535.02       1488.46        15.50 o
  -4   2  10        791.06        770.21         7.96 o
  -3   2  10         60.47         61.99         2.41 o
  -2   2  10       1386.10       1396.68        14.38 o
  -1   2  10        575.38        540.60         5.37 o
   0   2  10          1.47          2.62         0.58 o
   1   2  10       2354.66       2528.87        17.25 o
   2   2  10         76.44         82.24         1.42 o
   3   2  10        532.34        521.67         4.33 o
   4   2  10        110.41        103.14         1.91 o
   5   2  10          2.09          0.87         0.83 o
   6   2  10          9.25          8.59         0.91 o
   7   2  10         27.30         26.42         1.62 o
   8   2  10        203.10        193.43         3.45 o
 -11   3  10        333.37        333.37         8.10 o
 -10   3  10        471.55        467.33         7.52 o
  -9   3  10         57.04         58.50         3.71 o
  -8   3  10         12.97         10.92         1.93 o
  -7   3  10        379.82        373.91         5.79 o
  -6   3  10       1232.86       1199.11        12.65 o
  -5   3  10          9.77          9.69         1.00 o
  -4   3  10          6.03          4.75         0.86 o
  -3   3  10       1990.89       1964.92        16.14 o
  -2   3  10       2668.77       2688.26        21.65 o
  -1   3  10        594.01        554.76         4.83 o
   0   3  10        282.62        307.49         2.92 o
   1   3  10         84.10         86.42         1.48 o
   2   3  10         50.24         49.58         1.18 o
   3   3  10         33.06         25.22         1.20 o
   4   3  10        423.67        419.17         4.22 o
   5   3  10        501.02        504.81         4.64 o
   6   3  10         53.02         55.84         1.69 o
   7   3  10          4.53          7.00         1.08 o
   8   3  10          1.95         -0.44         0.98 o
 -10   4  10         37.30         41.69         4.89 o
  -9   4  10         60.61         67.31         2.26 o
  -8   4  10          0.38          1.17         1.43 o
  -7   4  10        196.49        204.12         4.67 o
  -6   4  10          0.52          0.23         1.07 o
  -5   4  10        114.56        102.11         2.32 o
  -4   4  10        682.35        661.62         5.74 o
  -3   4  10       1663.81       1618.30        12.73 o
  -2   4  10        237.14        213.27         2.61 o
  -1   4  10         34.44         30.62         1.33 o
   0   4  10          2.30          0.63         0.65 o
   1   4  10        821.08        808.15         6.38 o
   2   4  10         61.02         49.48         1.24 o
   3   4  10          3.69          3.48         0.80 o
   4   4  10         51.09         36.51         1.39 o
   5   4  10        306.48        312.50         3.42 o
   6   4  10        455.56        462.81         4.92 o
   7   4  10         61.20         50.94         1.55 o
 -10   5  10        113.75        119.48         2.90 o
  -9   5  10        117.48        109.92         2.96 o
  -8   5  10          1.20          2.57         1.35 o
  -7   5  10        334.61        313.44         4.64 o
  -6   5  10        872.98        883.99        10.56 o
  -5   5  10        436.27        415.74         5.00 o
  -4   5  10        279.28        267.18         3.35 o
  -3   5  10         13.19         13.86         1.17 o
  -2   5  10        966.48        971.40         8.52 o
  -1   5  10       2694.25       2702.09        21.98 o
   0   5  10        248.14        250.61         3.27 o
   1   5  10        302.55        309.37         3.61 o
   2   5  10          9.86         10.66         1.43 o
   3   5  10         45.14         41.03         1.69 o
   4   5  10       1233.23       1144.56         9.75 o
   5   5  10         16.46         10.55         0.89 o
   6   5  10          2.72          3.14         0.82 o
   7   5  10        161.74        144.56         3.16 o
  -9   6  10        206.35        205.33         3.55 o
  -8   6  10        287.14        288.68         4.64 o
  -7   6  10          0.55         -1.42         1.42 o
  -6   6  10         10.41          6.26         1.20 o
  -5   6  10        111.39        105.24         3.06 o
  -4   6  10        316.12        306.21         4.15 o
  -3   6  10          1.07          1.98         1.01 o
  -2   6  10        195.76        183.73         2.79 o
  -1   6  10       3680.08       3732.33        33.35 o
   0   6  10        489.11        481.13         5.35 o
   1   6  10        511.14        482.85         5.77 o
   2   6  10        100.45         90.52         1.91 o
   3   6  10        636.90        631.62         6.67 o
   4   6  10        101.60        119.59         2.68 o
   5   6  10        562.19        578.65         5.94 o
   6   6  10        449.26        452.06         5.45 o
  -9   7  10        119.99        115.23         3.45 o
  -8   7  10        132.23        130.76         3.32 o
  -7   7  10          6.81          4.07         1.20 o
  -6   7  10          9.69          7.50         1.43 o
  -5   7  10         27.28         30.93         2.57 o
  -4   7  10         57.84         50.91         2.24 o
  -3   7  10        196.64        206.74         3.23 o
  -2   7  10        248.65        245.29         3.57 o
  -1   7  10         94.61         88.90         2.13 o
   0   7  10        555.64        536.18         5.18 o
   1   7  10         16.72         12.86         1.28 o
   2   7  10        331.62        305.89         3.68 o
   3   7  10          0.48          1.31         0.93 o
   4   7  10        182.67        170.22         2.87 o
   5   7  10        251.20        251.60         3.54 o
  -8   8  10        289.51        282.26         6.45 o
  -7   8  10          0.79         -0.32         1.30 o
  -6   8  10          4.19          5.38         1.21 o
  -5   8  10        312.10        318.35         5.10 o
  -4   8  10        205.38        171.49         6.39 o
  -3   8  10         18.83         20.06         2.12 o
  -2   8  10         44.31         46.98         1.89 o
  -1   8  10        136.95        127.17         2.80 o
   0   8  10        413.30        413.95         4.77 o
   1   8  10         35.28         33.02         1.92 o
   2   8  10        184.06        165.09         2.71 o
   3   8  10          1.72          2.41         0.97 o
   4   8  10        188.55        168.10         2.76 o
  -6   9  10        230.04        224.11         4.34 o
  -5   9  10         77.99         79.90         3.95 o
  -4   9  10         19.83         13.67         2.44 o
  -3   9  10          7.67          4.71         1.54 o
  -2   9  10        306.18        328.94         5.20 o
  -1   9  10        153.96        161.47         3.35 o
   0   9  10         38.72         35.00         2.02 o
   1   9  10         60.88         59.16         2.23 o
   2   9  10        140.06        143.13         5.55 o
   3   9  10        657.02        671.20        18.16 o
  -4  10  10         58.24         59.52         3.63 o
  -3  10  10         54.45         68.19         3.16 o
  -2  10  10         25.83         24.98         2.91 o
  -1  10  10          0.86          2.04         1.67 o
   0  10  10          0.63          0.56         1.78 o
   1  10  10         31.79         29.34         3.91 o
 -11   1  11        106.30        103.64         2.54 o
 -10   1  11        128.12        129.89         2.64 o
  -9   1  11       1737.43       1713.82        19.00 o
  -8   1  11        468.53        466.60         9.98 o
  -7   1  11        430.73        414.13         5.63 o
  -6   1  11        431.93        422.89         5.74 o
  -5   1  11         32.15         35.60         1.77 o
  -4   1  11         51.29         37.05         2.03 o
  -3   1  11        323.97        302.53         3.49 o
  -2   1  11        164.15        165.47         1.90 o
  -1   1  11         31.20         27.56         1.09 o
   0   1  11       1469.57       1543.72        11.69 o
   1   1  11       2191.23       2237.09        16.75 o
   2   1  11        881.64        896.00         7.21 o
   3   1  11        354.19        351.36         3.14 o
   4   1  11         68.76         67.28         1.64 o
   5   1  11        143.62        150.02         2.12 o
   6   1  11          4.09          2.39         0.81 o
   7   1  11        255.11        238.84         2.92 o
 -11   2  11         48.85         48.90         2.30 o
 -10   2  11         53.82         54.20         2.26 o
  -9   2  11          7.68         12.75         2.06 o
  -8   2  11         15.48         19.03         1.70 o
  -7   2  11        257.79        246.59         4.01 o
  -6   2  11         53.33         54.64         2.21 o
  -5   2  11        116.48        115.16         2.16 o
  -4   2  11       1511.43       1487.68        13.54 o
  -3   2  11          4.74          2.22         0.90 o
  -2   2  11         58.42         73.91         1.50 o
  -1   2  11        161.03        138.51         1.79 o
   0   2  11         40.37         41.08         1.60 o
   1   2  11          0.19          1.43         0.62 o
   2   2  11          1.21          2.10         0.70 o
   3   2  11        460.29        477.42         4.15 o
   4   2  11        257.47        278.71         3.03 o
   5   2  11        401.99        411.64         4.62 o
   6   2  11        513.41        536.55         5.55 o
   7   2  11        199.29        211.48         2.88 o
 -11   3  11         37.77         29.92         1.73 o
 -10   3  11          5.26          3.54         1.13 o
  -9   3  11        504.42        492.89        10.28 o
  -8   3  11          0.27          0.93         1.06 o
  -7   3  11        192.01        207.68         4.19 o
  -6   3  11         67.36         63.15         2.21 o
  -5   3  11          1.93          2.97         0.94 o
  -4   3  11        319.85        322.71         3.77 o
  -3   3  11         11.87          7.87         0.91 o
  -2   3  11        356.65        358.02         3.61 o
  -1   3  11        229.96        207.58         2.53 o
   0   3  11        214.39        192.02         2.22 o
   1   3  11        253.15        241.83         2.42 o
   2   3  11          0.01          0.64         0.66 o
   3   3  11        208.01        212.78         2.59 o
   4   3  11         15.99         14.65         0.98 o
   5   3  11        111.81        107.98         2.01 o
   6   3  11        237.34        217.11         2.93 o
   7   3  11         25.24         25.31         2.60 o
 -10   4  11         43.68         41.40         4.29 o
  -9   4  11          0.90          0.63         1.20 o
  -8   4  11          5.66          7.30         1.20 o
  -7   4  11        165.39        158.23         3.44 o
  -6   4  11         25.84         27.79         1.77 o
  -5   4  11         49.54         49.69         1.88 o
  -4   4  11        131.82        134.37         2.33 o
  -3   4  11        111.99        119.03         2.66 o
  -2   4  11       1057.75       1053.32         8.65 o
  -1   4  11        190.67        203.96         2.33 o
   0   4  11        247.32        235.80         2.98 o
   1   4  11        220.63        228.64         2.81 o
   2   4  11        241.42        218.30         2.80 o
   3   4  11         68.06         69.92         1.71 o
   4   4  11          4.69          2.36         0.87 o
   5   4  11         50.78         55.67         1.79 o
   6   4  11         91.56         99.39         2.08 o
   7   4  11         75.50         84.81         2.47 o
 -10   5  11        546.86        553.29         8.38 o
  -9   5  11         49.11         46.47         2.15 o
  -8   5  11        633.91        671.95         9.04 o
  -7   5  11        104.04        113.35         3.19 o
  -6   5  11        871.97        903.67        10.79 o
  -5   5  11         23.32         22.12         1.58 o
  -4   5  11         68.90         70.10         2.06 o
  -3   5  11          6.61          8.33         1.79 o
  -2   5  11       1133.56       1104.21        10.49 o
  -1   5  11        653.45        633.40         6.20 o
   0   5  11        528.75        536.08         5.85 o
   1   5  11        998.55       1006.71        10.22 o
   2   5  11        339.72        348.97         4.16 o
   3   5  11        353.84        364.69         3.89 o
   4   5  11          7.71         10.26         1.39 o
   5   5  11        154.87        153.10         2.44 o
   6   5  11        554.11        572.25         6.21 o
  -9   6  11          0.09         -0.04         0.96 o
  -8   6  11         51.26         51.30         2.82 o
  -7   6  11          1.91          4.16         1.20 o
  -6   6  11         96.20        104.85         2.62 o
  -5   6  11        168.39        167.90         3.04 o
  -4   6  11        244.27        243.65         4.67 o
  -3   6  11         56.68         55.83         2.15 o
  -2   6  11        180.85        170.54         3.20 o
  -1   6  11        109.83        112.76         2.69 o
   0   6  11         59.47         59.47         1.70 o
   1   6  11        103.81        104.30         2.06 o
   2   6  11          4.70          6.96         0.94 o
   3   6  11        148.97        135.28         2.52 o
   4   6  11         26.77         29.20         1.81 o
   5   6  11         36.84         26.59         1.61 o
   6   6  11         11.87         26.16         3.39 o
  -8   7  11         78.14         81.36         2.42 o
  -7   7  11        237.45        241.85         4.15 o
  -6   7  11         91.13         96.16         2.60 o
  -5   7  11        116.93        132.49         3.07 o
  -4   7  11         57.20         56.59         2.49 o
  -3   7  11        575.15        553.54         6.42 o
  -2   7  11       1013.89        967.84        11.05 o
  -1   7  11        246.27        238.81         3.30 o
   0   7  11        271.37        271.01         3.61 o
   1   7  11         47.20         46.53         2.09 o
   2   7  11        441.10        431.86         6.06 o
   3   7  11        714.91        708.79         7.05 o
   4   7  11        482.07        457.32         5.16 o
   5   7  11        216.05        221.25         4.64 o
  -7   8  11          0.11          0.47         1.29 o
  -6   8  11         85.74         89.76         2.50 o
  -5   8  11         13.74         16.10         2.15 o
  -4   8  11          9.19         13.11         1.54 o
  -3   8  11         10.31          6.68         1.75 o
  -2   8  11        370.26        362.39         5.41 o
  -1   8  11        424.91        421.36         6.64 o
   0   8  11         27.53         30.25         2.31 o
   1   8  11         33.08         34.43         2.61 o
   2   8  11        315.46        328.59         4.84 o
   3   8  11          0.19          0.80         1.23 o
   4   8  11         13.55         18.16         3.35 o
  -6   9  11        111.06        104.80         4.75 o
  -5   9  11          1.13          3.70         1.96 o
  -4   9  11        262.52        263.24         7.69 o
  -3   9  11          0.69         -0.35         1.29 o
  -2   9  11          0.00         -1.41         1.41 o
  -1   9  11         96.10         91.22         4.25 o
   0   9  11          0.28          0.90         1.07 o
   1   9  11         31.54         30.78         2.07 o
   2   9  11         11.19         14.15         2.35 o
  -3  10  11        329.09        361.87        10.06 o
  -2  10  11          1.08          3.07         2.24 o
  -1  10  11          6.34         12.02         2.79 o
 -11   0  12        517.58        531.09        11.04 o
 -10   0  12        609.70        628.68         9.67 o
  -9   0  12       1428.11       1453.66        25.65 o
  -8   0  12        273.59        278.48         6.60 o
  -7   0  12       2594.26       2642.95        61.61 o
  -6   0  12         29.76         32.77         4.17 o
  -5   0  12        278.52        260.73         5.29 o
  -4   0  12         28.44         26.60         2.03 o
  -3   0  12        114.78        116.00         3.20 o
  -2   0  12        426.75        403.65         5.10 o
  -1   0  12          3.91          6.48         0.94 o
   0   0  12          0.87          1.66         1.22 o
   1   0  12        297.78        261.01         3.61 o
   2   0  12          6.02          6.00         1.27 o
   3   0  12         77.85         74.20         3.22 o
   4   0  12        325.50        309.25         4.41 o
   5   0  12        106.59         97.50         2.64 o
   6   0  12        249.30        251.61         4.07 o
   7   0  12          7.29         14.25         2.33 o
 -11   1  12          5.01          4.52         1.01 o
 -10   1  12        157.53        157.61         3.03 o
  -9   1  12        205.74        190.89         3.67 o
  -8   1  12         48.71         46.10         2.15 o
  -7   1  12         92.55         80.35         2.63 o
  -6   1  12        197.04        197.11         3.30 o
  -5   1  12         88.85         80.95         2.18 o
  -4   1  12        250.97        247.71         3.44 o
  -3   1  12          6.76          6.60         1.49 o
  -2   1  12          0.57          3.34         0.66 o
  -1   1  12        221.02        200.21         2.23 o
   0   1  12        167.03        171.12         2.04 o
   1   1  12          3.45          4.49         0.71 o
   2   1  12          9.25          6.37         0.76 o
   3   1  12         32.49         31.99         1.46 o
   4   1  12       1939.78       1970.28        16.96 o
   5   1  12        354.45        373.40         4.37 o
   6   1  12        142.95        144.12         2.47 o
   7   1  12        119.39        117.23         2.89 o
 -11   2  12        199.82        185.44         3.12 o
 -10   2  12        247.03        255.43         4.73 o
  -9   2  12        293.67        279.84         5.27 o
  -8   2  12        112.57         98.24         3.15 o
  -7   2  12        413.73        442.86         5.89 o
  -6   2  12       2204.51       2274.36        23.00 o
  -5   2  12          2.36          3.67         1.69 o
  -4   2  12         78.77         71.13         2.08 o
  -3   2  12        135.61        145.35         2.55 o
  -2   2  12          2.62          3.11         0.74 o
  -1   2  12         23.80         26.56         1.33 o
   0   2  12          0.22          2.36         0.75 o
   1   2  12         43.79         37.79         1.24 o
   2   2  12        458.58        450.71         3.95 o
   3   2  12        311.95        294.85         3.05 o
   4   2  12         13.28         13.54         0.96 o
   5   2  12        151.41        160.34         2.59 o
   6   2  12         53.50         54.16         1.99 o
   7   2  12          1.90          3.23         0.92 o
 -10   3  12         73.05         76.33         2.47 o
  -9   3  12        203.31        212.04         6.71 o
  -8   3  12        424.54        428.40         5.72 o
  -7   3  12         94.84         89.01         2.53 o
  -6   3  12        639.37        597.92         6.99 o
  -5   3  12         21.94         24.08         1.61 o
  -4   3  12        859.09        854.97         8.29 o
  -3   3  12        461.09        428.09         4.53 o
  -2   3  12        313.82        272.82         2.90 o
  -1   3  12        300.61        329.60         3.28 o
   0   3  12        743.05        721.81         6.17 o
   1   3  12       2114.85       2165.10        16.13 o
   2   3  12        323.37        310.18         3.08 o
   3   3  12        448.44        463.98         4.70 o
   4   3  12        191.74        185.71         2.49 o
   5   3  12        983.10       1023.99         9.34 o
   6   3  12        200.92        212.59         2.87 o
 -10   4  12        103.86         99.92         5.30 o
  -9   4  12         41.11         41.72         2.20 o
  -8   4  12         77.07         81.93         2.84 o
  -7   4  12         91.99         89.89         2.73 o
  -6   4  12        562.31        518.81         8.87 o
  -5   4  12        592.11        580.33         6.94 o
  -4   4  12         59.06         55.84         1.80 o
  -3   4  12        326.33        329.22         4.02 o
  -2   4  12         36.85         33.76         1.50 o
  -1   4  12        263.88        248.56         2.94 o
   0   4  12          7.10          4.64         0.81 o
   1   4  12         32.23         38.63         2.89 o
   2   4  12        341.49        360.31         4.28 o
   3   4  12          3.46          2.45         0.84 o
   4   4  12          1.48          2.59         0.91 o
   5   4  12         94.58         95.78         2.05 o
   6   4  12          3.83          2.80         0.88 o
  -9   5  12         24.58         25.73         3.09 o
  -8   5  12         57.93         59.82         2.22 o
  -7   5  12         40.03         37.12         3.15 o
  -6   5  12          0.39          2.36         1.15 o
  -5   5  12        422.60        423.32         5.74 o
  -4   5  12        432.99        419.17         5.63 o
  -3   5  12       2019.08       1987.73        17.98 o
  -2   5  12        980.44        968.76         9.43 o
  -1   5  12        525.47        499.21         5.19 o
   0   5  12        140.14        128.99         2.28 o
   1   5  12         72.54         73.96         1.90 o
   2   5  12        523.07        477.36         4.81 o
   3   5  12         22.04         24.45         2.19 o
   4   5  12        172.99        169.02         2.70 o
   5   5  12        117.04        132.86         2.36 o
   6   5  12        141.97        129.88         3.38 o
  -9   6  12        678.67        759.14        13.72 o
  -8   6  12        208.62        231.40         3.87 o
  -7   6  12        335.81        343.12         5.37 o
  -6   6  12        123.50        130.22         2.95 o
  -5   6  12         12.23         16.78         2.10 o
  -4   6  12         71.21         75.94         2.61 o
  -3   6  12        498.87        503.39         5.96 o
  -2   6  12         31.74         32.75         1.86 o
  -1   6  12       1001.25        972.01         9.05 o
   0   6  12        876.94        879.23         8.28 o
   1   6  12          1.20          2.79         0.98 o
   2   6  12        165.43        143.38         2.60 o
   3   6  12          0.14          1.68         0.92 o
   4   6  12          0.09          2.79         0.90 o
   5   6  12         33.64         39.02         2.99 o
  -8   7  12         12.69         10.10         1.43 o
  -7   7  12         25.11         20.91         1.90 o
  -6   7  12        147.76        126.36         3.05 o
  -5   7  12        174.77        168.75         4.07 o
  -4   7  12          4.50          2.10         1.57 o
  -3   7  12        396.61        389.23         4.90 o
  -2   7  12         44.39         40.30         1.91 o
  -1   7  12        246.57        241.39         3.55 o
   0   7  12         42.00         43.56         2.67 o
   1   7  12         39.55         40.23         1.92 o
   2   7  12        102.45         98.88         2.18 o
   3   7  12        429.44        447.60         5.10 o
   4   7  12         18.59         17.07         1.70 o
  -7   8  12        182.99        177.49         4.44 o
  -6   8  12         76.26         67.57         4.73 o
  -5   8  12         17.10         19.90         2.32 o
  -4   8  12          6.09          3.84         1.47 o
  -3   8  12          2.68          1.88         1.32 o
  -2   8  12        244.43        245.13         4.37 o
  -1   8  12         40.16         31.16         1.90 o
   0   8  12         35.33         30.46         2.58 o
   1   8  12          0.10          1.54         1.13 o
   2   8  12         27.56         31.22         1.70 o
   3   8  12         19.90         21.05         2.10 o
  -5   9  12        156.78        162.62         6.43 o
  -4   9  12         77.74         94.31         3.59 o
  -3   9  12        292.13        312.37         5.53 o
  -2   9  12        265.96        255.46         4.36 o
  -1   9  12        438.70        436.74         9.09 o
   0   9  12        322.40        332.70         5.97 o
   1   9  12        598.45        615.51        12.14 o
 -10   1  13        156.25        148.95         2.95 o
  -9   1  13         17.26         16.40         1.65 o
  -8   1  13         19.24         22.05         2.38 o
  -7   1  13         53.81         48.88         2.26 o
  -6   1  13        594.69        552.22         6.70 o
  -5   1  13         32.60         27.74         1.73 o
  -4   1  13         23.73         23.40         1.95 o
  -3   1  13         26.24         27.76         1.77 o
  -2   1  13          9.75         11.51         0.88 o
  -1   1  13         31.63         33.37         1.19 o
   0   1  13         30.95         39.15         1.36 o
   1   1  13        349.62        353.45         3.31 o
   2   1  13        100.90         95.71         1.88 o
   3   1  13       1098.52       1121.79        10.14 o
   4   1  13         53.88         52.44         1.64 o
   5   1  13         62.02         54.93         1.81 o
   6   1  13          9.25         15.27         1.47 o
 -10   2  13         14.74         16.98         1.94 o
  -9   2  13        208.31        221.57         3.88 o
  -8   2  13         58.46         67.27         3.47 o
  -7   2  13        993.06       1009.76        11.66 o
  -6   2  13          1.49          0.04         1.76 o
  -5   2  13        654.98        646.68         7.00 o
  -4   2  13        298.32        272.68         3.93 o
  -3   2  13       1440.44       1402.91        14.80 o
  -2   2  13         59.51         57.82         1.60 o
  -1   2  13         17.79         12.08         1.34 o
   0   2  13        411.03        393.26         3.67 o
   1   2  13        249.03        225.64         2.42 o
   2   2  13         26.96         23.44         1.16 o
   3   2  13        465.45        466.43         4.19 o
   4   2  13       1273.44       1312.67        10.03 o
   5   2  13        367.75        382.30         4.61 o
   6   2  13        132.37        135.89         2.17 o
 -10   3  13        144.98        151.60         3.95 o
  -9   3  13        394.58        425.43         7.10 o
  -8   3  13        498.64        528.71         7.40 o
  -7   3  13         12.05         13.84         1.88 o
  -6   3  13         12.56         14.75         2.29 o
  -5   3  13         45.68         37.73         1.86 o
  -4   3  13        350.95        365.79         4.27 o
  -3   3  13        418.87        422.54         4.98 o
  -2   3  13        134.16        126.09         2.04 o
  -1   3  13        192.38        195.14         2.32 o
   0   3  13        131.84        126.35         2.15 o
   1   3  13        207.96        211.91         2.67 o
   2   3  13        234.11        219.99         2.52 o
   3   3  13         14.31         13.37         1.04 o
   4   3  13          0.44          1.68         0.86 o
   5   3  13         78.97         70.41         1.79 o
   6   3  13         30.38         27.25         1.89 o
 -10   4  13        278.27        286.11         5.99 o
  -9   4  13          5.97          3.91         2.24 o
  -8   4  13        365.63        397.42         5.94 o
  -7   4  13        313.48        315.19         5.85 o
  -6   4  13        339.62        346.70         5.02 o
  -5   4  13        132.44        128.63         4.13 o
  -4   4  13       4100.64       4167.37        36.65 o
  -3   4  13        751.46        746.94         8.04 o
  -2   4  13        129.09        130.13         2.55 o
  -1   4  13         37.78         42.00         1.65 o
   0   4  13       1258.27       1236.66        11.17 o
   1   4  13          1.98          3.76         0.87 o
   2   4  13        196.82        184.65         2.53 o
   3   4  13        364.41        357.05         4.75 o
   4   4  13         20.30         23.80         1.45 o
   5   4  13         43.11         48.75         1.67 o
  -9   5  13          0.42          0.40         1.11 o
  -8   5  13          0.06          0.72         1.45 o
  -7   5  13         11.25          9.72         1.77 o
  -6   5  13         40.41         40.02         2.59 o
  -5   5  13         27.21         27.55         3.29 o
  -4   5  13        267.52        275.17         3.76 o
  -3   5  13          3.10          2.14         1.07 o
  -2   5  13        390.35        406.77         5.02 o
  -1   5  13        436.21        430.08         4.99 o
   0   5  13         68.31         62.29         1.76 o
   1   5  13         57.59         60.37         1.98 o
   2   5  13        133.03        133.07         3.20 o
   3   5  13         97.87        100.85         2.59 o
   4   5  13        329.03        332.37         4.07 o
   5   5  13        438.76        423.74         6.39 o
  -8   6  13          8.26          8.87         1.56 o
  -7   6  13         91.35         93.67         2.98 o
  -6   6  13        270.87        253.37         4.59 o
  -5   6  13         30.64         24.89         3.63 o
  -4   6  13         61.54         66.48         2.94 o
  -3   6  13        133.33        139.85         2.77 o
  -2   6  13        190.61        182.19         3.35 o
  -1   6  13        556.58        578.00         6.67 o
   0   6  13        372.65        367.82         4.43 o
   1   6  13          0.33         -0.58         0.87 o
   2   6  13        281.51        259.05         3.26 o
   3   6  13         11.04          9.78         1.37 o
   4   6  13          4.26          8.59         1.15 o
  -7   7  13         16.42         19.87         2.27 o
  -6   7  13         22.08         25.77         4.23 o
  -5   7  13         82.14         71.72         2.62 o
  -4   7  13         62.76         57.86         2.67 o
  -3   7  13          0.21          1.94         3.35 o
  -2   7  13        125.59        119.86         2.60 o
  -1   7  13         49.64         50.37         2.38 o
   0   7  13          1.84          2.86         1.10 o
   1   7  13        122.86        134.49         2.62 o
   2   7  13          1.92          1.28         0.93 o
   3   7  13        239.58        245.13         4.33 o
  -6   8  13        383.82        414.82         8.20 o
  -5   8  13        312.86        312.79         5.57 o
  -4   8  13        245.65        260.22         4.94 o
  -3   8  13        141.15        156.36         4.13 o
  -2   8  13        261.97        269.62         6.99 o
  -1   8  13        299.76        287.40         4.89 o
   0   8  13        308.59        309.83         5.77 o
   1   8  13        119.46        124.45         2.93 o
   2   8  13        145.99        140.29         4.14 o
  -4   9  13         78.75         83.84         3.36 o
  -3   9  13         41.82         43.68         6.01 o
  -2   9  13          0.82         -0.07         1.67 o
  -1   9  13          0.82          3.56         1.54 o
 -10   0  14          4.13          1.84         1.68 o
  -9   0  14         44.12         56.48         2.91 o
  -8   0  14          1.91          2.45         1.47 o
  -7   0  14         66.66         64.00         4.19 o
  -6   0  14       2304.32       2283.28        68.75 o
  -5   0  14       4246.06       4380.05        62.73 o
  -4   0  14       1115.27       1017.72        13.69 o
  -3   0  14        108.03         88.38         3.17 o
  -2   0  14         19.50         19.30         2.21 o
  -1   0  14       2165.35       2114.40        21.98 o
   0   0  14       3023.91       3046.62        27.39 o
   1   0  14        135.23        126.44         2.43 o
   2   0  14          5.68          4.51         1.47 o
   3   0  14        761.10        788.15         9.12 o
   4   0  14        126.75        130.88         2.98 o
   5   0  14        252.92        263.43         4.04 o
   6   0  14        318.69        309.61        10.06 o
 -10   1  14         47.28         44.19         1.75 o
  -9   1  14          1.11         -0.22         1.10 o
  -8   1  14        101.22         99.82         2.67 o
  -7   1  14         12.64          8.51         1.48 o
  -6   1  14         28.06         32.12         4.19 o
  -5   1  14        155.01        170.76         3.09 o
  -4   1  14         67.11         56.22         2.06 o
  -3   1  14         32.19         32.65         1.64 o
  -2   1  14         45.80         45.47         1.57 o
  -1   1  14         19.39         21.57         1.15 o
   0   1  14       1013.47       1037.60         8.05 o
   1   1  14        277.58        291.38         2.84 o
   2   1  14        178.38        179.62         2.17 o
   3   1  14        142.26        151.56         2.04 o
   4   1  14        543.48        559.37         4.73 o
   5   1  14         40.41         41.74         1.59 o
   6   1  14         19.15         21.89         3.49 o
 -10   2  14         19.03         17.98         1.62 o
  -9   2  14        413.83        430.19         6.41 o
  -8   2  14        167.88        165.68         3.38 o
  -7   2  14        252.60        237.56         4.24 o
  -6   2  14         26.34         35.13         3.75 o
  -5   2  14         30.96         38.77         2.00 o
  -4   2  14        299.50        293.92         4.22 o
  -3   2  14         20.61         18.10         1.61 o
  -2   2  14         97.95         95.10         1.85 o
  -1   2  14        325.19        308.20         3.11 o
   0   2  14        532.77        517.57         5.00 o
   1   2  14         99.04         95.80         1.85 o
   2   2  14        136.66        139.81         2.03 o
   3   2  14        179.60        174.78         2.40 o
   4   2  14          7.18          5.09         1.00 o
   5   2  14        102.70        102.94         2.03 o
 -10   3  14         13.45         14.74         1.92 o
  -9   3  14         70.33         79.14         2.63 o
  -8   3  14        174.04        181.33         4.19 o
  -7   3  14        551.91        542.46         6.86 o
  -6   3  14          5.59          3.70         1.23 o
  -5   3  14        207.75        214.57         3.73 o
  -4   3  14         61.41         59.30         2.54 o
  -3   3  14         64.94         60.59         2.05 o
  -2   3  14          8.85          9.39         1.04 o
  -1   3  14        543.46        567.32         6.02 o
   0   3  14         16.37         19.96         1.32 o
   1   3  14         11.10         10.94         0.93 o
   2   3  14        103.60         95.92         1.77 o
   3   3  14        339.74        347.09         3.85 o
   4   3  14          9.05          8.42         1.03 o
   5   3  14         71.95         66.90         2.05 o
  -9   4  14         38.07         37.52         4.13 o
  -8   4  14          2.07          6.33         1.38 o
  -7   4  14         29.94         34.78         2.18 o
  -6   4  14        123.53        129.41         3.20 o
  -5   4  14         20.15         20.15         1.70 o
  -4   4  14        732.21        709.13         6.78 o
  -3   4  14       2464.31       2386.36        23.45 o
  -2   4  14       2371.18       2374.90        25.22 o
  -1   4  14          3.41          6.25         0.93 o
   0   4  14         65.80         66.49         1.76 o
   1   4  14         41.66         50.71         1.75 o
   2   4  14         10.19         10.45         1.82 o
   3   4  14         41.20         35.90         1.85 o
   4   4  14        227.80        238.21         3.23 o
   5   4  14        172.26        174.03        10.40 o
  -9   5  14         17.13         12.73         1.98 o
  -8   5  14        101.84         98.25         2.92 o
  -7   5  14        101.52        100.80         3.12 o
  -6   5  14         57.92         51.05         2.75 o
  -5   5  14        218.79        220.34         5.15 o
  -4   5  14       1249.84       1303.76        12.14 o
  -3   5  14         11.40         12.74         1.19 o
  -2   5  14        437.26        424.31         5.22 o
  -1   5  14          1.93          1.50         1.04 o
   0   5  14          0.77          0.20         0.86 o
   1   5  14        120.25        109.35         2.33 o
   2   5  14         47.41         41.16         1.72 o
   3   5  14         67.19         58.90         1.69 o
   4   5  14         84.90         78.04         1.94 o
  -8   6  14         57.76         67.35         3.63 o
  -7   6  14        174.83        190.16         8.38 o
  -6   6  14        366.07        375.28        11.18 o
  -5   6  14        500.48        502.51         8.44 o
  -4   6  14        777.39        756.34        14.77 o
  -3   6  14          3.35          5.69         1.84 o
  -2   6  14         37.69         42.41         2.37 o
  -1   6  14        440.58        455.72         6.45 o
   0   6  14        201.07        202.04         3.06 o
   1   6  14         96.46        100.56         2.54 o
   2   6  14        502.25        463.89         4.88 o
   3   6  14        844.82        852.40         9.30 o
  -7   7  14          7.80          4.75         1.68 o
  -6   7  14         16.68         17.00         1.98 o
  -5   7  14        110.47        109.90         2.95 o
  -4   7  14          1.50          1.98         1.31 o
  -3   7  14         73.43         67.41         3.89 o
  -2   7  14        113.19        118.38         3.38 o
  -1   7  14        187.08        184.97         4.19 o
   0   7  14          0.57          0.49         1.44 o
   1   7  14         25.19         23.96         1.65 o
   2   7  14         32.35         36.25         2.08 o
  -5   8  14         32.28         19.84         3.07 o
  -4   8  14          5.40         -0.39         2.52 o
  -3   8  14        123.46        132.04         4.61 o
  -2   8  14          2.41          2.08         2.79 o
  -1   8  14         39.29         48.54         2.65 o
   0   8  14         65.00         76.72         3.15 o
   1   8  14         21.73          8.10         2.52 o
 -10   1  15          4.01          4.60         1.23 o
  -9   1  15        192.33        195.07         3.68 o
  -8   1  15        288.53        280.37         4.07 o
  -7   1  15        329.71        331.83         5.26 o
  -6   1  15         94.96         94.18         4.75 o
  -5   1  15        435.37        418.02         5.49 o
  -4   1  15        141.86        144.78         2.82 o
  -3   1  15        181.10        200.97         4.08 o
  -2   1  15        230.07        221.18         3.88 o
  -1   1  15       1019.71       1034.52         8.13 o
   0   1  15        542.89        568.78         4.73 o
   1   1  15        404.28        411.03         3.89 o
   2   1  15       1226.94       1269.67        10.40 o
   3   1  15          2.73          3.33         0.83 o
   4   1  15        271.28        268.57         2.71 o
   5   1  15         67.12         62.34         2.21 o
 -10   2  15        152.13        131.16         3.75 o
  -9   2  15         33.73         34.07         1.84 o
  -8   2  15         30.61         36.41         3.24 o
  -7   2  15          9.54         11.37         2.09 o
  -6   2  15         24.81         31.68         2.41 o
  -5   2  15        316.05        287.50         4.24 o
  -4   2  15         58.63         51.53         3.00 o
  -3   2  15        206.72        197.10         3.44 o
  -2   2  15        311.66        302.22         4.99 o
  -1   2  15         58.26         58.47         1.91 o
   0   2  15        475.61        481.15         4.15 o
   1   2  15         14.12         10.70         0.90 o
   2   2  15          6.45          5.62         0.79 o
   3   2  15        277.86        290.74         3.00 o
   4   2  15         19.32         17.07         1.16 o
   5   2  15         10.83         16.61         2.03 o
  -9   3  15          0.13          0.23         1.54 o
  -8   3  15        164.12        155.94         3.25 o
  -7   3  15         53.54         47.69         2.55 o
  -6   3  15        209.62        208.17         4.35 o
  -5   3  15         73.28         79.40         2.73 o
  -4   3  15          0.81         -0.54         1.14 o
  -3   3  15        526.93        503.81         6.27 o
  -2   3  15          2.96          2.09         0.97 o
  -1   3  15          0.03          1.69         0.90 o
   0   3  15        105.00        110.20         1.95 o
   1   3  15          1.12          1.60         0.85 o
   2   3  15        170.34        171.02         2.47 o
   3   3  15        162.09        166.68         2.55 o
   4   3  15         59.30         58.16         1.80 o
  -9   4  15         13.32         11.37         1.95 o
  -8   4  15         56.66         50.30         4.19 o
  -7   4  15        209.46        205.71         5.14 o
  -6   4  15          4.03          1.74         1.40 o
  -5   4  15          5.66          3.53         1.33 o
  -4   4  15          0.66          3.93         1.25 o
  -3   4  15        199.55        196.99         3.01 o
  -2   4  15        321.70        324.39         4.03 o
  -1   4  15        186.24        183.75         3.11 o
   0   4  15        203.09        212.07         2.89 o
   1   4  15         68.80         78.15         2.02 o
   2   4  15        410.20        410.22         4.48 o
   3   4  15          2.28          2.70         0.84 o
   4   4  15         94.19         92.63         2.92 o
  -8   5  15         54.29         80.20         5.87 o
  -7   5  15        200.66        198.69         4.19 o
  -6   5  15          4.89          0.77         2.12 o
  -5   5  15        147.55        155.74         3.66 o
  -4   5  15        125.05        133.46         6.55 o
  -3   5  15        191.93        184.64         4.12 o
  -2   5  15        895.90        917.94        10.52 o
  -1   5  15        404.68        388.71         4.89 o
   0   5  15        114.26        115.08         2.31 o
   1   5  15         75.44         77.26         1.96 o
   2   5  15        131.95        131.85         2.56 o
   3   5  15        119.64        125.52         4.08 o
  -6   6  15         45.59         39.90         2.79 o
  -5   6  15          7.27         10.62         2.86 o
  -4   6  15          7.76          5.75         1.69 o
  -3   6  15         50.66         44.46         2.88 o
  -2   6  15         27.21         35.15         2.23 o
  -1   6  15         35.64         38.88         2.32 o
   0   6  15         87.48         79.76         2.09 o
   1   6  15         29.55         23.17         1.45 o
   2   6  15         23.16         22.10         2.44 o
  -6   7  15         10.05         10.39         1.65 o
  -5   7  15        153.61        156.41        10.06 o
  -4   7  15        122.45        121.37         4.33 o
  -3   7  15          0.83          0.66         2.94 o
  -2   7  15        112.28        113.35         3.26 o
  -1   7  15        180.82        186.49         3.63 o
   0   7  15        113.27        121.38         2.90 o
   1   7  15         20.77         18.87         2.94 o
  -3   8  15         20.13         17.89         2.79 o
  -2   8  15        157.46        163.64         4.42 o
  -9   0  16          5.08          4.22         1.75 o
  -8   0  16        108.30        110.21         3.96 o
  -7   0  16        124.10        135.82         5.59 o
  -6   0  16        409.34        399.04        11.46 o
  -5   0  16        787.78        746.07        24.03 o
  -4   0  16         29.24         30.02         2.62 o
  -3   0  16         26.64         21.19         2.34 o
  -2   0  16         21.54         18.42         2.25 o
  -1   0  16         18.37         17.82         2.91 o
   0   0  16         50.85         45.03         2.24 o
   1   0  16        233.98        245.41         4.83 o
   2   0  16          1.06          0.91         1.18 o
   3   0  16        663.19        696.16         7.91 o
   4   0  16         45.25         42.43         2.20 o
  -9   1  16        397.83        411.64        15.48 o
  -8   1  16         13.36          8.83         1.47 o
  -7   1  16          0.23          1.48         1.28 o
  -6   1  16         82.22         76.13         2.81 o
  -5   1  16         11.08          4.58         1.21 o
  -4   1  16        111.23        113.43         2.63 o
  -3   1  16          0.80          0.44         1.05 o
  -2   1  16          1.46          0.10         0.93 o
  -1   1  16        132.36        136.06         2.77 o
   0   1  16        239.90        242.73         2.79 o
   1   1  16         14.15         14.08         1.07 o
   2   1  16        304.18        308.11         3.46 o
   3   1  16        106.79        109.08         2.09 o
   4   1  16        222.20        221.09         4.55 o
  -9   2  16         12.11         13.07         2.95 o
  -8   2  16         23.28         21.41         2.01 o
  -7   2  16         82.60         93.07         2.90 o
  -6   2  16         31.13         33.71         2.29 o
  -5   2  16         37.44         37.55         2.11 o
  -4   2  16        164.14        144.98         2.71 o
  -3   2  16         35.81         39.65         1.96 o
  -2   2  16        264.00        269.31         4.01 o
  -1   2  16         29.91         29.02         1.57 o
   0   2  16        106.51        110.51         1.89 o
   1   2  16         74.94         76.74         1.83 o
   2   2  16         10.33         11.24         1.13 o
   3   2  16        128.51        130.00         2.11 o
   4   2  16          1.75          0.94         0.90 o
  -9   3  16         66.84         74.65         2.58 o
  -8   3  16         54.44         56.93         2.86 o
  -7   3  16        556.65        535.40         8.49 o
  -6   3  16         46.86         60.06         2.63 o
  -5   3  16        655.24        653.11         7.71 o
  -4   3  16        200.58        198.12         3.77 o
  -3   3  16        209.92        212.38         3.54 o
  -2   3  16         84.41         92.94         2.96 o
  -1   3  16        353.90        356.34         4.03 o
   0   3  16        168.18        177.44         2.80 o
   1   3  16        275.88        279.27         3.11 o
   2   3  16        586.68        615.03         6.61 o
   3   3  16        304.09        320.07         3.69 o
   4   3  16        172.15        175.31         4.42 o
  -8   4  16          0.12          2.66         1.47 o
  -7   4  16          4.62          5.47         1.54 o
  -6   4  16         28.95         33.44         2.75 o
  -5   4  16          7.70          8.91         1.41 o
  -4   4  16         61.74         60.10         2.49 o
  -3   4  16        617.55        609.58         6.79 o
  -2   4  16        628.24        650.32         7.17 o
  -1   4  16         17.04         17.12         1.56 o
   0   4  16        320.73        313.71         4.21 o
   1   4  16        187.88        187.38         3.09 o
   2   4  16         33.13         28.41         1.82 o
   3   4  16         22.94         21.21         1.68 o
  -7   5  16          2.93          3.00         1.52 o
  -6   5  16          0.97          3.02         4.47 o
  -5   5  16        294.87        265.44         8.66 o
  -4   5  16        369.58        342.07         7.70 o
  -3   5  16         69.62         74.01         2.69 o
  -2   5  16        796.56        822.08        11.08 o
  -1   5  16        412.11        415.22         5.66 o
   0   5  16          3.85          2.49         0.92 o
   1   5  16        120.07        114.06         2.65 o
   2   5  16         16.02         23.25         2.84 o
  -5   6  16          5.86          6.43         1.96 o
  -4   6  16        149.96        165.42         7.41 o
  -3   6  16         25.20         29.49         3.51 o
  -2   6  16         94.85         97.39         2.81 o
  -1   6  16          9.40          6.71         1.24 o
   0   6  16          0.24         -1.04         1.21 o
   1   6  16        105.92         93.34         3.07 o
  -5   7  16        159.00        189.72         6.43 o
  -4   7  16         65.85         62.04         3.63 o
  -3   7  16         22.29         13.69         3.07 o
  -2   7  16        231.68        214.04         7.55 o
  -1   7  16        109.55        113.96         3.77 o
  -9   1  17         38.64         41.92         3.63 o
  -8   1  17          5.28         12.26         4.05 o
  -7   1  17         79.27         73.93         3.26 o
  -6   1  17         84.30         90.22         3.45 o
  -5   1  17          4.96          7.76         2.65 o
  -4   1  17          0.65          0.56         1.13 o
  -3   1  17         93.88         79.95         3.32 o
  -2   1  17        258.24        259.91         3.68 o
  -1   1  17        288.19        276.55         3.68 o
   0   1  17         43.23         42.80         1.74 o
   1   1  17          1.51         -0.37         0.97 o
   2   1  17       1303.90       1377.29        11.15 o
   3   1  17        416.85        430.52         6.88 o
  -8   2  17        290.25        315.52         5.53 o
  -7   2  17          8.41         13.38         5.59 o
  -6   2  17          4.70          7.04         1.38 o
  -5   2  17        139.58        133.97         4.29 o
  -4   2  17        129.88        143.02         2.71 o
  -3   2  17        267.09        269.10         4.05 o
  -2   2  17          8.89         10.69         1.38 o
  -1   2  17         39.19         38.08         2.21 o
   0   2  17         17.96         19.34         1.76 o
   1   2  17        299.58        312.16         3.53 o
   2   2  17          0.53          2.14         1.00 o
   3   2  17         79.19         73.96         3.51 o
  -8   3  17          0.02          1.82         2.52 o
  -7   3  17          6.69          6.82         1.50 o
  -6   3  17          0.06          1.64         1.30 o
  -5   3  17        142.49        137.61         3.44 o
  -4   3  17        438.19        441.58         5.85 o
  -3   3  17         86.79         87.17         2.65 o
  -2   3  17         24.69         17.08         1.62 o
  -1   3  17        243.56        249.19         4.50 o
   0   3  17         35.76         36.09         1.75 o
   1   3  17         39.37         45.06         1.73 o
   2   3  17         94.66         88.47         1.98 o
   3   3  17         47.90         42.20         3.63 o
  -7   4  17         94.45        130.48         3.94 o
  -6   4  17         26.34         28.88         5.31 o
  -5   4  17        775.15        807.82        12.78 o
  -4   4  17        394.50        379.96         6.55 o
  -3   4  17        166.29        166.52         4.89 o
  -2   4  17        262.01        280.67         4.77 o
  -1   4  17        118.40        131.05         2.87 o
   0   4  17        151.32        164.37         3.06 o
   1   4  17          7.29          3.24         1.17 o
   2   4  17        195.23        202.66         3.52 o
  -7   5  17         25.27         27.39         3.07 o
  -6   5  17          7.42         12.02         3.07 o
  -5   5  17        695.75        680.42        18.44 o
  -4   5  17          3.21          4.99         1.65 o
  -3   5  17        110.12        114.70         6.81 o
  -2   5  17         47.32         38.03         2.87 o
  -1   5  17          1.70          0.62         1.19 o
   0   5  17          1.57          2.88         1.11 o
   1   5  17        418.75        404.17         5.93 o
  -5   6  17        176.40        157.87         5.59 o
  -4   6  17        355.05        361.59        10.62 o
  -3   6  17          3.55          0.56         3.07 o
  -2   6  17          0.37          3.68         2.52 o
  -1   6  17         36.92         34.99         3.14 o
   0   6  17         76.90         70.14         3.91 o
  -8   0  18        142.98        159.26         5.87 o
  -7   0  18        419.86        454.06        12.30 o
  -6   0  18        457.81        478.38        12.86 o
  -5   0  18        643.75        644.09        17.05 o
  -4   0  18          7.93          8.86         3.49 o
  -3   0  18        125.11        120.86         4.16 o
  -2   0  18        514.41        519.03        10.34 o
  -1   0  18        799.45        828.73        12.86 o
   0   0  18          6.64          4.62         1.88 o
   1   0  18        416.84        416.52         8.32 o
   2   0  18         13.92         11.25         2.88 o
  -8   1  18        170.51        174.33         5.17 o
  -7   1  18        186.11        183.17         4.54 o
  -6   1  18          4.48          3.35         1.40 o
  -5   1  18         45.96         40.80         3.91 o
  -4   1  18         34.01         26.43         2.97 o
  -3   1  18         41.91         45.73         2.17 o
  -2   1  18         67.63         69.67         3.19 o
  -1   1  18          0.50          0.74         1.11 o
   0   1  18          0.54          0.72         1.19 o
   1   1  18         98.84         91.77         2.21 o
   2   1  18        110.54        103.85         2.75 o
  -8   2  18        159.98        165.97         5.87 o
  -7   2  18        169.32        190.33         4.73 o
  -6   2  18        282.47        273.10         6.29 o
  -5   2  18        129.66        142.98         3.44 o
  -4   2  18         25.92         22.09         1.89 o
  -3   2  18          7.24          6.30         1.50 o
  -2   2  18         55.02         54.93         2.54 o
  -1   2  18         10.36          6.95         1.73 o
   0   2  18        129.95        138.94         2.85 o
   1   2  18        262.52        253.26         3.91 o
   2   2  18        586.90        576.60        10.93 o
  -7   3  18         96.70        120.43         3.94 o
  -6   3  18        138.72        131.75         3.33 o
  -5   3  18         31.73         43.44         2.47 o
  -4   3  18         64.90         61.85         2.79 o
  -3   3  18        100.18         90.63         3.15 o
  -2   3  18          2.82          3.60         1.56 o
  -1   3  18          3.41          5.49         1.25 o
   0   3  18          0.03         -0.42         1.13 o
   1   3  18          4.15          1.03         2.30 o
  -6   4  18         64.29         66.48         4.61 o
  -5   4  18         63.82         62.71         4.12 o
  -4   4  18         57.29         42.18         2.44 o
  -3   4  18        233.33        224.50         5.00 o
  -2   4  18         19.63         24.46         3.19 o
  -1   4  18          5.66          7.19         1.33 o
   0   4  18        127.04        140.02         3.03 o
   1   4  18         29.28         28.07         2.66 o
  -5   5  18         96.35         80.20         4.19 o
  -4   5  18        327.13        356.56        10.34 o
  -3   5  18          4.34          2.96         1.69 o
  -2   5  18         24.40         34.58         3.77 o
  -1   5  18         15.73         17.53         2.79 o
  -7   1  19        179.45        184.19         4.44 o
  -6   1  19        444.14        460.52         8.80 o
  -5   1  19          7.11         12.86         4.75 o
  -4   1  19          0.50          2.30         1.77 o
  -3   1  19        234.49        240.94         4.89 o
  -2   1  19        235.49        232.14         4.03 o
  -1   1  19        115.26        114.26         4.68 o
   0   1  19         93.23        103.71         2.62 o
   1   1  19        311.17        314.64         8.94 o
  -6   2  19         31.67         42.88         4.61 o
  -5   2  19         67.07         60.23         2.86 o
  -4   2  19        179.20        192.41         5.71 o
  -3   2  19        373.47        369.60         5.56 o
  -2   2  19        519.47        526.77         7.21 o
  -1   2  19         92.14         87.22         2.53 o
   0   2  19        207.27        227.08         4.45 o
  -5   3  19          0.25          2.66         3.32 o
  -4   3  19        287.91        277.32         5.14 o
  -3   3  19         68.98         69.73         3.71 o
  -2   3  19        130.69        134.91         3.07 o
  -1   3  19          5.41          3.72         2.46 o
   0   3  19         42.16         45.55         3.91 o
  -4   4  19         13.63         17.89         4.19 o
  -3   4  19        809.89        845.27        22.08 o
  -2   4  19         66.92         55.22         3.62 o
  -5   0  20        118.14        107.87         4.75 o
  -4   0  20          9.55          3.91         1.96 o
  -3   0  20          0.21         -1.96         1.96 o
  -2   0  20          0.45         -1.79         2.79 o
  -1   0  20          0.40          6.43         2.24 o
  -5   1  20        179.03        185.95         4.35 o
  -4   1  20         81.03         87.15         3.06 o
  -3   1  20         13.03         10.30         4.47 o
  -2   1  20          3.91          4.08         1.35 o
  -1   1  20        192.58        198.39         6.43 o
  -4   2  20        335.03        313.72         9.92 o
  -3   2  20         80.16         83.28         4.19 o
  -2   2  20          0.77         -1.12         1.96 o
                                                
